# Supplementary material for: I Like This New Me: Unravelling Population Structure of Mediterranean Electric Rays and Taxonomic Uncertainties within Torpediniformes
Source: Animals (Basel). 2023 Sep 13;13(18):2899. doi: 10.3390/ani13182899 (PMC10525375; doi:10.3390/ani13182899)
Supplement: Supplementary file 1 [file animals-13-02899-s001.zip]

Archive with 5 entries (5 files):
- Figure S1_BAPS.pdf
- Table S1_Searched_Species_List.xlsx
- Table S2_NewSamples_List_ok.xlsx
- Table S3_Seq_Pub_List.xlsx
- Tables S4_AMOVA.pdf
