# Supplementary material for: I Like This New Me: Unravelling Population Structure of Mediterranean Electric Rays and Taxonomic Uncertainties within Torpediniformes
Source: Animals (Basel). 2023 Sep 13;13(18):2899. doi: 10.3390/ani13182899 (PMC10525375; doi:10.3390/ani13182899)
Supplement: Supplementary file 1 [file animals-13-02899-s001.zip › Table S1_Searched_Species_List.xlsx]

## Sheet: Foglio1
Table S1. List of species searched. For each species has been reported the relative status name and currently valid name according to World Register of Marine Species (Worms) and Eschmeyer's Catalog of Fishes (ECF), the FishBase code, the currently accepted taxonomy at higher levels and the IUCN categories at global level.
Species Name Searched	Status Name - Worms	Valid Name - Worms	Status Name - ECF	Valid Name - ECF	Fish Base SpecCode	Class	Order	Family	Genus	IUCN Global
Benthobatis kreffti	accepted name	Benthobatis kreffti	accepted name	Benthobatis kreffti	60939	Elasmobranchii	Torpediniformes	Narcinidae	Benthobatis	VU
Benthobatis marcida	accepted name	Benthobatis marcida	accepted name	Benthobatis marcida	8722	Elasmobranchii	Torpediniformes	Narcinidae	Benthobatis	LC
Benthobatis moresbyi	accepted name	Benthobatis moresbyi	accepted name	Benthobatis moresbyi	53942	Elasmobranchii	Torpediniformes	Narcinidae	Benthobatis	LC
Benthobatis yangi	accepted name	Benthobatis yangi	accepted name	Benthobatis yangi	63814	Elasmobranchii	Torpediniformes	Narcinidae	Benthobatis	VU
Diplobatis colombiensis	accepted name	Diplobatis colombiensis	accepted name	Diplobatis colombiensis	53912	Elasmobranchii	Torpediniformes	Narcinidae	Diplobatis	VU
Diplobatis guamachensis	accepted name	Diplobatis guamachensis	accepted name	Diplobatis guamachensis	53913	Elasmobranchii	Torpediniformes	Narcinidae	Diplobatis	VU
Diplobatis ommata	accepted name	Diplobatis ommata	accepted name	Diplobatis ommata	8723	Elasmobranchii	Torpediniformes	Narcinidae	Diplobatis	LC
Diplobatis picta	accepted name	Diplobatis picta	accepted name	Diplobatis picta	27776	Elasmobranchii	Torpediniformes	Narcinidae	Diplobatis	VU
Discopyge castelloi	accepted name	Discopyge castelloi	accepted name	Discopyge castelloi	64984	Elasmobranchii	Torpediniformes	Narcinidae	Discopyge	DD
Discopyge tschudii	accepted name	Discopyge tschudii	accepted name	Discopyge tschudii	8396	Elasmobranchii	Torpediniformes	Narcinidae	Discopyge	LC
Electrolux addisoni	accepted name	Electrolux addisoni	accepted name	Electrolux addisoni	63783	Elasmobranchii	Torpediniformes	Narkidae	Electrolux	LC
Heteronarce bentuviai	accepted name	Heteronarce bentuviai	accepted name	Heteronarce bentuviai	53919	Elasmobranchii	Torpediniformes	Narkidae	Heteronarce	DD
Heteronarce garmani	accepted name	Heteronarce garmani	accepted name	Heteronarce garmani	10118	Elasmobranchii	Torpediniformes	Narkidae	Heteronarce	NT
Heteronarce mollis	accepted name	Heteronarce mollis	accepted name	Heteronarce mollis	47128	Elasmobranchii	Torpediniformes	Narkidae	Heteronarce	DD
Hypnos monopterygius	accepted name	Hypnos monopterygius	accepted name	Hypnos monopterygius	8724	Elasmobranchii	Torpediniformes	Hypnidae	Hypnos	LC
Narcine atzi	accepted name	Narcine atzi	accepted name	Narcine atzi	61441	Elasmobranchii	Torpediniformes	Narcinidae	Narcine	VU
Narcine baliensis	accepted name	Narcine baliensis	accepted name	Narcine baliensis	68478	Elasmobranchii	Torpediniformes	Narcinidae	Narcine	NT
Narcine bancroftii	accepted name	Narcine bancroftii	accepted name	Narcine bancroftii	53905	Elasmobranchii	Torpediniformes	Narcinidae	Narcine	LC
Narcine brasiliensis	accepted name	Narcine brasiliensis	accepted name	Narcine brasiliensis	2551	Elasmobranchii	Torpediniformes	Narcinidae	Narcine	NT
Narcine brevilabiata	accepted name	Narcine brevilabiata	accepted name	Narcine brevilabiata	15401	Elasmobranchii	Torpediniformes	Narcinidae	Narcine	VU
Narcine brunnea	accepted name	Narcine brunnea	accepted name	Narcine brunnea	15444	Elasmobranchii	Torpediniformes	Narcinidae	Narcine	NE
Narcine entemedor	accepted name	Narcine entemedor	accepted name	Narcine entemedor	8215	Elasmobranchii	Torpediniformes	Narcinidae	Narcine	VU
Narcine insolita	accepted name	Narcine insolita	accepted name	Narcine insolita	60940	Elasmobranchii	Torpediniformes	Narcinidae	Narcine	DD
Narcine leoparda	accepted name	Narcine leoparda	accepted name	Narcine leoparda	60942	Elasmobranchii	Torpediniformes	Narcinidae	Narcine	VU
Narcine lingula	accepted name	Narcine lingula	accepted name	Narcine lingula	15445	Elasmobranchii	Torpediniformes	Narcinidae	Narcine	VU
Narcine maculata	accepted name	Narcine maculata	accepted name	Narcine maculata	53950	Elasmobranchii	Torpediniformes	Narcinidae	Narcine	VU
Narcine oculifera	accepted name	Narcine oculifera	accepted name	Narcine oculifera	59101	Elasmobranchii	Torpediniformes	Narcinidae	Narcine	DD
Narcine prodorsalis	accepted name	Narcine prodorsalis	accepted name	Narcine prodorsalis	15446	Elasmobranchii	Torpediniformes	Narcinidae	Narcine	EN
Narcine rierai	accepted name	Narcine rierai	accepted name	Narcine rierai	25637	Elasmobranchii	Torpediniformes	Narcinidae	Narcine	DD
Narcine timlei	accepted name	Narcine timlei	accepted name	Narcine timlei	8206	Elasmobranchii	Torpediniformes	Narcinidae	Narcine	VU
Narcine vermiculata	accepted name	Narcine vermiculata	accepted name	Narcine vermiculata	13207	Elasmobranchii	Torpediniformes	Narcinidae	Narcine	LC
Narcinops lasti	accepted name	Narcinops lasti	accepted name	Narcinops lasti	60941	Elasmobranchii	Torpediniformes	Narcinidae	Narcinops	LC
Narcinops nelsoni	accepted name	Narcinops nelsoni	accepted name	Narcinops nelsoni	64137	Elasmobranchii	Torpediniformes	Narcinidae	Narcinops	LC
Narcinops ornatus	accepted name	Narcinops ornatus	accepted name	Narcinops ornatus	64136	Elasmobranchii	Torpediniformes	Narcinidae	Narcinops	LC
Narcinops tasmaniensis	accepted name	Narcinops tasmaniensis	accepted name	Narcinops tasmaniensis	24095	Elasmobranchii	Torpediniformes	Narcinidae	Narcinops	LC
Narcinops westraliensis	accepted name	Narcinops westraliensis	accepted name	Narcinops westraliensis	24101	Elasmobranchii	Torpediniformes	Narcinidae	Narcinops	LC
Narke capensis	accepted name	Narke capensis	accepted name	Narke capensis	25550	Elasmobranchii	Torpediniformes	Narkidae	Narke	LC
Narke dipterygia	accepted name	Narke dipterygia	accepted name	Narke dipterygia	13689	Elasmobranchii	Torpediniformes	Narkidae	Narke	VU
Narke japonica	accepted name	Narke japonica	accepted name	Narke japonica	15438	Elasmobranchii	Torpediniformes	Narkidae	Narke	VU
Platyrhina hyugaensis	accepted name	Platyrhina hyugaensis	accepted name	Platyrhina hyugaensis	65931	Elasmobranchii	Torpediniformes	Platyrhinidae	Platyrhina	VU
Platyrhina psomadakisi	accepted name	Platyrhina psomadakisi	accepted name	Platyrhina psomadakisi	68225	Elasmobranchii	Torpediniformes	Platyrhinidae	Platyrhina	NT
Platyrhina sinensis	accepted name	Platyrhina sinensis	accepted name	Platyrhina sinensis	9211	Elasmobranchii	Torpediniformes	Platyrhinidae	Platyrhina	EN
Platyrhina tangi	accepted name	Platyrhina tangi	accepted name	Platyrhina tangi	65932	Elasmobranchii	Torpediniformes	Platyrhinidae	Platyrhina	VU
Platyrhinoidis triseriata	accepted name	Platyrhinoidis triseriata	accepted name	Platyrhinoidis triseriata	2547	Elasmobranchii	Torpediniformes	Platyrhinidae	Platyrhinoidis	LC
Temera hardwickii	accepted name	Temera hardwickii	accepted name	Temera hardwickii	8400	Elasmobranchii	Torpediniformes	Narkidae	Temera	VU
Tetronarce californica	accepted name	Tetronarce californica	accepted name	Tetronarce californica	2552	Elasmobranchii	Torpediniformes	Torpedinidae	Tetronarce	LC
Tetronarce cowleyi	accepted name	Tetronarce cowleyi	accepted name	Tetronarce cowleyi	68041	Elasmobranchii	Torpediniformes	Torpedinidae	Tetronarce	LC
Tetronarce formosa	accepted name	Tetronarce formosa	accepted name	Tetronarce formosa	63779	Elasmobranchii	Torpediniformes	Torpedinidae	Tetronarce	NT
Tetronarce nobiliana	accepted name	Tetronarce nobiliana	accepted name	Tetronarce nobiliana	2553	Elasmobranchii	Torpediniformes	Torpedinidae	Tetronarce	LC
Tetronarce occidentalis	accepted name	Tetronarce occidentalis	accepted name	Tetronarce occidentalis	68786	Elasmobranchii	Torpediniformes	Torpedinidae	Tetronarce	LC
Tetronarce puelcha	accepted name	Tetronarce puelcha	accepted name	Tetronarce puelcha	57376	Elasmobranchii	Torpediniformes	Torpedinidae	Tetronarce	CR
Tetronarce tokionis	accepted name	Tetronarce tokionis	accepted name	Tetronarce tokionis	22539	Elasmobranchii	Torpediniformes	Torpedinidae	Tetronarce	LC
Tetronarce tremens	accepted name	Tetronarce tremens	accepted name	Tetronarce tremens	13273	Elasmobranchii	Torpediniformes	Torpedinidae	Tetronarce	LC
Torpedo adenensis	accepted name	Torpedo adenensis	accepted name	Torpedo adenensis	61157	Elasmobranchii	Torpediniformes	Torpedinidae	Torpedo	EN
Torpedo alexandrinsis	accepted name	Torpedo alexandrinsis	accepted name	Torpedo alexandrinsis	57378	Elasmobranchii	Torpediniformes	Torpedinidae	Torpedo	NE
Torpedo andersoni	accepted name	Torpedo andersoni	accepted name	Torpedo andersoni	53902	Elasmobranchii	Torpediniformes	Torpedinidae	Torpedo	LC
Torpedo bauchotae	accepted name	Torpedo bauchotae	accepted name	Torpedo bauchotae	8941	Elasmobranchii	Torpediniformes	Torpedinidae	Torpedo	EN
Torpedo fuscomaculata	accepted name	Torpedo fuscomaculata	accepted name	Torpedo fuscomaculata	5062	Elasmobranchii	Torpediniformes	Torpedinidae	Torpedo	DD
Torpedo mackayana	accepted name	Torpedo mackayana	accepted name	Torpedo mackayana	8942	Elasmobranchii	Torpediniformes	Torpedinidae	Torpedo	EN
Torpedo marmorata	accepted name	Torpedo marmorata	accepted name	Torpedo marmorata	5132	Elasmobranchii	Torpediniformes	Torpedinidae	Torpedo	VU
Torpedo panthera	accepted name	Torpedo panthera	accepted name	Torpedo panthera	27060	Elasmobranchii	Torpediniformes	Torpedinidae	Torpedo	EN
Torpedo sinuspersici	accepted name	Torpedo sinuspersici	accepted name	Torpedo sinuspersici	7970	Elasmobranchii	Torpediniformes	Torpedinidae	Torpedo	DD
Torpedo suessii	accepted name	Torpedo suessii	accepted name	Torpedo suessii	61378	Elasmobranchii	Torpediniformes	Torpedinidae	Torpedo	CR
Torpedo torpedo	accepted name	Torpedo torpedo	accepted name	Torpedo torpedo	2062	Elasmobranchii	Torpediniformes	Torpedinidae	Torpedo	VU
Typhlonarke aysoni	accepted name	Typhlonarke aysoni	accepted name	Typhlonarke aysoni	47413	Elasmobranchii	Torpediniformes	Narkidae	Typhlonarke	LC
Narcine firma	synonym	Narcine maculata	accepted name	Narcine firma	53950	Elasmobranchii	Torpediniformes	Narcinidae	Narcine	NE
Torpedo polleni	synonym	Torpedo fuscomaculata	accepted name	Torpedo polleni	5062	Elasmobranchii	Torpediniformes	Torpedinidae	Torpedo	NE
Torpedo zugmayeri	synonym	Torpedo sinuspersici	accepted name	Torpedo zugmayeri	7970	Elasmobranchii	Torpediniformes	Torpedinidae	Torpedo	NE
Crassinarke dormitor	accepted name	Crassinarke dormitor	synonym	Narke japonica	22540	Elasmobranchii	Torpediniformes	Narkidae	Crassinarke	NE
Heteronarce prabhui	accepted name	Heteronarce prabhui	synonym	Heteronarce mollis	53920	Elasmobranchii	Torpediniformes	Narkidae	Heteronarce	NE
Tetronarce fairchildi	accepted name	Tetronarce fairchildi	synonym	Tetronarce nobiliana	48865	Elasmobranchii	Torpediniformes	Torpedinidae	Tetronarce	NE
Tetronarce macneilli	accepted name	Tetronarce macneilli	synonym	Tetronarce nobiliana	24104	Elasmobranchii	Torpediniformes	Torpedinidae	Tetronarce	NE
Tetronarce microdiscus	accepted name	Tetronarce microdiscus	synonym	Tetronarce tremens	54843	Elasmobranchii	Torpediniformes	Torpedinidae	Tetronarce	NE
Tetronarce peruana	accepted name	Tetronarce peruana	synonym	Tetronarce tremens	27061	Elasmobranchii	Torpediniformes	Torpedinidae	Tetronarce	NE
Tetronarce semipelagica	accepted name	Tetronarce semipelagica	synonym	Tetronarce tremens	54844	Elasmobranchii	Torpediniformes	Torpedinidae	Tetronarce	NE
Typhlonarke tarakea	accepted name	Typhlonarke tarakea	synonym	Typhlonarke aysoni	47409	Elasmobranchii	Torpediniformes	Narkidae	Typhlonarke	NE
Astrape aysoni	synonym	Typhlonarke aysoni	synonym	Typhlonarke aysoni	47413	Elasmobranchii	Torpediniformes	Narkidae	Typhlonarke
Astrape capensis	synonym	Narke capensis	synonym	Narke capensis	25550	Elasmobranchii	Torpediniformes	Narkidae	Narke
Bengalichthys impennis	synonym	Narke dipterygia	synonym	Narke dipterygia	13689	Elasmobranchii	Torpediniformes	Narkidae	Narke
Benthobatis cervina	synonym	Benthobatis marcida	synonym	Benthobatis marcida	8722	Elasmobranchii	Torpediniformes	Narcinidae	Benthobatis
Crassinarke domitor	synonym	Crassinarke dormitor	synonym	Narke japonica	22540	Elasmobranchii	Torpediniformes	Narkidae	Crassinarke
Diplobatis altenai	synonym	Diplobatis picta	synonym	Diplobatis picta	27776	Elasmobranchii	Torpediniformes	Narcinidae	Diplobatis
Diplobatis pictus	synonym	Diplobatis picta	synonym	Diplobatis picta	27776	Elasmobranchii	Torpediniformes	Narcinidae	Diplobatis
Diplobatis pictus colombiensis	synonym	Diplobatis colombiensis	synonym	Diplobatis colombiensis	53912	Elasmobranchii	Torpediniformes	Narcinidae	Diplobatis
Diplobatus ommata	synonym	Diplobatis ommata	synonym	Diplobatis ommata	8723	Elasmobranchii	Torpediniformes	Narcinidae	Diplobatis
Diplobatus pictus	synonym	Diplobatis picta	synonym	Diplobatis picta	27776	Elasmobranchii	Torpediniformes	Narcinidae	Diplobatis
Discopyge ommata	synonym	Diplobatis ommata	synonym	Diplobatis ommata	8723	Elasmobranchii	Torpediniformes	Narcinidae	Diplobatis
Heteronarce bentuvai	synonym	Heteronarce bentuviai	synonym	Heteronarce bentuviai	53919	Elasmobranchii	Torpediniformes	Narkidae	Heteronarce
Heteronarce regani	synonym	Heteronarce garmani	synonym	Heteronarce garmani	10118	Elasmobranchii	Torpediniformes	Narkidae	Heteronarce
Heteronarce rierai	synonym	Narcine rierai	synonym	Narcine rierai	25637	Elasmobranchii	Torpediniformes	Narcinidae	Narcine
Hypnarce monopterygia	synonym	Hypnos monopterygius	synonym	Hypnos monopterygius	8724	Elasmobranchii	Torpediniformes	Hypnidae	Hypnos
Hypnos monopterygium	synonym	Hypnos monopterygius	synonym	Hypnos monopterygius	8724	Elasmobranchii	Torpediniformes	Hypnidae	Hypnos
Hypnos subnigrum	synonym	Hypnos monopterygius	synonym	Hypnos monopterygius	8724	Elasmobranchii	Torpediniformes	Hypnidae	Hypnos
Lophius monopterygius	synonym	Hypnos monopterygius	synonym	Hypnos monopterygius	8724	Elasmobranchii	Torpediniformes	Hypnidae	Hypnos
Narcacion fuscomaculatus	synonym	Torpedo fuscomaculata	synonym	Torpedo fuscomaculata	5062	Elasmobranchii	Torpediniformes	Torpedinidae	Torpedo
Narcacion marmoratus	synonym	Torpedo marmorata	synonym	Torpedo marmorata	5132	Elasmobranchii	Torpediniformes	Torpedinidae	Torpedo
Narcacion nobilianus	synonym	Tetronarce nobiliana	synonym	Tetronarce nobiliana	2553	Elasmobranchii	Torpediniformes	Torpedinidae	Tetronarce
Narcacion polleni	synonym	Torpedo fuscomaculata	synonym	Torpedo polleni	5062	Elasmobranchii	Torpediniformes	Torpedinidae	Torpedo
Narcacion torpedo	synonym	Torpedo torpedo	synonym	Torpedo torpedo	2062	Elasmobranchii	Torpediniformes	Torpedinidae	Torpedo
Narcine bancrofti	synonym	Narcine bancroftii	synonym	Narcine bancroftii	53905	Elasmobranchii	Torpediniformes	Narcinidae	Narcine
Narcine bentuviai	synonym	Heteronarce bentuviai	synonym	Heteronarce bentuviai	53919	Elasmobranchii	Torpediniformes	Narkidae	Heteronarce
Narcine brachypleura	synonym	Narcine brasiliensis	synonym	Narcine brasiliensis	2551	Elasmobranchii	Torpediniformes	Narcinidae	Narcine
Narcine brasiliensis corallina	synonym	Narcine bancroftii	synonym	Narcine bancroftii	53905	Elasmobranchii	Torpediniformes	Narcinidae	Narcine
Narcine brasiliensis punctata	synonym	Narcine bancroftii	synonym	Narcine bancroftii	53905	Elasmobranchii	Torpediniformes	Narcinidae	Narcine
Narcine indica	synonym	Narcine timlei	synonym	Narcine timlei	8206	Elasmobranchii	Torpediniformes	Narcinidae	Narcine
Narcine lasti	synonym	Narcinops lasti	synonym	Narcinops lasti	60941	Elasmobranchii	Torpediniformes	Narcinidae	Narcinops
Narcine macrura	synonym	Narcine timlei	synonym	Narcine timlei	8206	Elasmobranchii	Torpediniformes	Narcinidae	Narcine
Narcine microphthalma	synonym	Narcine timlei	synonym	Narcine timlei	8206	Elasmobranchii	Torpediniformes	Narcinidae	Narcine
Narcine mollis	synonym	Heteronarce mollis	synonym	Heteronarce mollis	47128	Elasmobranchii	Torpediniformes	Narkidae	Heteronarce
Narcine natalensis	synonym	Heteronarce garmani	synonym	Heteronarce garmani	10118	Elasmobranchii	Torpediniformes	Narkidae	Heteronarce
Narcine nelsoni	synonym	Narcinops nelsoni	synonym	Narcinops nelsoni	64137	Elasmobranchii	Torpediniformes	Narcinidae	Narcinops
Narcine ommata	synonym	Diplobatis ommata	synonym	Diplobatis ommata	8723	Elasmobranchii	Torpediniformes	Narcinidae	Diplobatis
Narcine ornata	synonym	Narcinops ornatus	synonym	Narcinops ornatus	64136	Elasmobranchii	Torpediniformes	Narcinidae	Narcinops
Narcine schmitti	synonym	Narcine vermiculata	synonym	Narcine vermiculata	13207	Elasmobranchii	Torpediniformes	Narcinidae	Narcine
Narcine tasmaniensis	synonym	Narcinops tasmaniensis	synonym	Narcinops tasmaniensis	24095	Elasmobranchii	Torpediniformes	Narcinidae	Narcinops
Narcine umbrosa	synonym	Narcine bancroftii	synonym	Narcine bancroftii	53905	Elasmobranchii	Torpediniformes	Narcinidae	Narcine
Narcine vermiculatus	synonym	Narcine vermiculata	synonym	Narcine vermiculata	13207	Elasmobranchii	Torpediniformes	Narcinidae	Narcine
Narcine westralensis	synonym	Narcinops westraliensis	synonym	Narcinops westraliensis	24101	Elasmobranchii	Torpediniformes	Narcinidae	Narcinops
Narcine westraliensis	synonym	Narcinops westraliensis	synonym	Narcinops westraliensis	24101	Elasmobranchii	Torpediniformes	Narcinidae	Narcinops
Narcinops ornata	synonym	Narcinops ornatus	synonym	Narcinops ornatus	64136	Elasmobranchii	Torpediniformes	Narcinidae	Narcinops
Narcobatus marmoratus	synonym	Torpedo marmorata	synonym	Torpedo marmorata	5132	Elasmobranchii	Torpediniformes	Torpedinidae	Torpedo
Narcobatus nobilianus	synonym	Tetronarce nobiliana	synonym	Tetronarce nobiliana	2553	Elasmobranchii	Torpediniformes	Torpedinidae	Tetronarce
Notastrape macneilli	synonym	Tetronarce macneilli	synonym	Tetronarce macneilli	24104	Elasmobranchii	Torpediniformes	Torpedinidae	Tetronarce
Platyrhina limboonkengi	synonym	Platyrhina sinensis	synonym	Platyrhina sinensis	9211	Elasmobranchii	Torpediniformes	Platyrhinidae	Platyrhina
Platyrhina limboonkenkengi	synonym	Platyrhina sinensis	synonym	Platyrhina sinensis	9211	Elasmobranchii	Torpediniformes	Platyrhinidae	Platyrhina
Platyrhina triseriata	synonym	Platyrhinoidis triseriata	synonym	Platyrhinoidis triseriata	2547	Elasmobranchii	Torpediniformes	Platyrhinidae	Platyrhinoidis
Platyrhinoides triseriata	synonym	Platyrhinoidis triseriata	synonym	Platyrhinoidis triseriata	2547	Elasmobranchii	Torpediniformes	Platyrhinidae	Platyrhinoidis
Raja capensis	synonym	Narke capensis	synonym	Narke capensis	25550	Elasmobranchii	Torpediniformes	Narkidae	Narke
Raja dipterygia	synonym	Narke dipterygia	synonym	Narke dipterygia	13689	Elasmobranchii	Torpediniformes	Narkidae	Narke
Raja maculata	synonym	Narcine maculata	synonym	Narcine maculata	53950	Elasmobranchii	Torpediniformes	Narcinidae	Narcine
Raja rapensis	synonym	Narke capensis	synonym	Narke capensis	25550	Elasmobranchii	Torpediniformes	Narkidae	Narke
Raja timlei	synonym	Narcine timlei	synonym	Narcine timlei	8206	Elasmobranchii	Torpediniformes	Narcinidae	Narcine
Raja torpedo	synonym	Torpedo torpedo	synonym	Torpedo torpedo	2062	Elasmobranchii	Torpediniformes	Torpedinidae	Torpedo
Rhina sinensis	synonym	Platyrhina sinensis	synonym	Platyrhina sinensis	9211	Elasmobranchii	Torpediniformes	Platyrhinidae	Platyrhina
Temera hardwicki	synonym	Temera hardwickii	synonym	Temera hardwickii	8400	Elasmobranchii	Torpediniformes	Narkidae	Temera
Tetranarce californica	synonym	Tetronarce californica	synonym	Tetronarce californica	2552	Elasmobranchii	Torpediniformes	Torpedinidae	Tetronarce
Tetronarcine tokionis	synonym	Tetronarce tokionis	synonym	Tetronarce tokionis	22539	Elasmobranchii	Torpediniformes	Torpedinidae	Tetronarce
Torpedo alexandrensis	synonym	Torpedo alexandrinsis	synonym	Torpedo alexandrinsis	57378	Elasmobranchii	Torpediniformes	Torpedinidae	Torpedo
Torpedo bancroftii	synonym	Narcine bancroftii	synonym	Narcine bancroftii	53905	Elasmobranchii	Torpediniformes	Narcinidae	Narcine
Torpedo brasiliensis	synonym	Narcine brasiliensis	synonym	Narcine brasiliensis	2551	Elasmobranchii	Torpediniformes	Narcinidae	Narcine
Torpedo californica	synonym	Tetronarce californica	synonym	Tetronarce californica	2552	Elasmobranchii	Torpediniformes	Torpedinidae	Tetronarce
Torpedo capensis	synonym	Narke capensis	synonym	Narke capensis	25550	Elasmobranchii	Torpediniformes	Narkidae	Narke
Torpedo chilensis	synonym	Discopyge tschudii	synonym	Discopyge tschudii	8396	Elasmobranchii	Torpediniformes	Narcinidae	Discopyge
Torpedo diversicolor	synonym	Torpedo marmorata	synonym	Torpedo marmorata	5132	Elasmobranchii	Torpediniformes	Torpedinidae	Torpedo
Torpedo emarginata	synonym	Tetronarce nobiliana	synonym	Tetronarce nobiliana	2553	Elasmobranchii	Torpediniformes	Torpedinidae	Tetronarce
Torpedo fairchildi	synonym	Tetronarce fairchildi	synonym	Tetronarce fairchildi	48865	Elasmobranchii	Torpediniformes	Torpedinidae	Tetronarce
Torpedo formosa	synonym	Tetronarce formosa	synonym	Tetronarce formosa	63779	Elasmobranchii	Torpediniformes	Torpedinidae	Tetronarce
Torpedo galvani	synonym	Torpedo marmorata	synonym	Torpedo marmorata	5132	Elasmobranchii	Torpediniformes	Torpedinidae	Torpedo
Torpedo hebetans	synonym	Tetronarce nobiliana	synonym	Tetronarce nobiliana	2553	Elasmobranchii	Torpediniformes	Torpedinidae	Tetronarce
Torpedo immaculata	synonym	Torpedo marmorata	synonym	Torpedo marmorata	5132	Elasmobranchii	Torpediniformes	Torpedinidae	Torpedo
Torpedo japonica	synonym	Narke japonica	synonym	Narke japonica	15438	Elasmobranchii	Torpediniformes	Narkidae	Narke
Torpedo macneilli	synonym	Tetronarce macneilli	synonym	Tetronarce macneilli	24104	Elasmobranchii	Torpediniformes	Torpedinidae	Tetronarce
Torpedo microdiscus	synonym	Tetronarce microdiscus	synonym	Tetronarce microdiscus	54843	Elasmobranchii	Torpediniformes	Torpedinidae	Tetronarce
Torpedo narce	synonym	Torpedo torpedo	synonym	Torpedo torpedo	2062	Elasmobranchii	Torpediniformes	Torpedinidae	Torpedo
Torpedo narke	synonym	Torpedo torpedo	synonym	Torpedo torpedo	2062	Elasmobranchii	Torpediniformes	Torpedinidae	Torpedo
Torpedo nigra	synonym	Tetronarce nobiliana	synonym	Tetronarce nobiliana	2553	Elasmobranchii	Torpediniformes	Torpedinidae	Tetronarce
Torpedo nigra	synonym	Tetronarce nobiliana	synonym	Tetronarce nobiliana	2553	Elasmobranchii	Torpediniformes	Torpedinidae	Tetronarce
Torpedo nobiliana	synonym	Tetronarce nobiliana	synonym	Tetronarce nobiliana	2553	Elasmobranchii	Torpediniformes	Torpedinidae	Tetronarce
Torpedo nobilianus	synonym	Tetronarce nobiliana	synonym	Tetronarce nobiliana	2553	Elasmobranchii	Torpediniformes	Torpedinidae	Tetronarce
Torpedo nobililana	synonym	Tetronarce nobiliana	synonym	Tetronarce nobiliana	2553	Elasmobranchii	Torpediniformes	Torpedinidae	Tetronarce
Torpedo occidentalis	synonym	Tetronarce occidentalis	synonym	Tetronarce occidentalis	68786	Elasmobranchii	Torpediniformes	Torpedinidae	Tetronarce
Torpedo ocellata	synonym	Torpedo torpedo	synonym	Torpedo torpedo	2062	Elasmobranchii	Torpediniformes	Torpedinidae	Torpedo
Torpedo oculata	synonym	Torpedo torpedo	synonym	Torpedo torpedo	2062	Elasmobranchii	Torpediniformes	Torpedinidae	Torpedo
Torpedo peruana	synonym	Tetronarce peruana	synonym	Tetronarce tremens	27061	Elasmobranchii	Torpediniformes	Torpedinidae	Tetronarce
Torpedo picta	synonym	Torpedo marmorata	synonym	Torpedo marmorata	5132	Elasmobranchii	Torpediniformes	Torpedinidae	Torpedo
Torpedo pictus	synonym	Narcine bancroftii	synonym	Narcine bancroftii	53905	Elasmobranchii	Torpediniformes	Narcinidae	Narcine
Torpedo puelcha	synonym	Tetronarce puelcha	synonym	Tetronarce puelcha	57376	Elasmobranchii	Torpediniformes	Torpedinidae	Tetronarce
Torpedo punctata	synonym	Torpedo marmorata	synonym	Torpedo marmorata	5132	Elasmobranchii	Torpediniformes	Torpedinidae	Torpedo
Torpedo semipelagica	synonym	Tetronarce semipelagica	synonym	Tetronarce tremens	54844	Elasmobranchii	Torpediniformes	Torpedinidae	Tetronarce
Torpedo smithii	synonym	Torpedo fuscomaculata	synonym	Torpedo fuscomaculata	5062	Elasmobranchii	Torpediniformes	Torpedinidae	Torpedo
Torpedo suessi	synonym	Torpedo suessii	synonym	Torpedo suessii	61378	Elasmobranchii	Torpediniformes	Torpedinidae	Torpedo
Torpedo suissi	synonym	Torpedo suessii	synonym	Torpedo suessii	61378	Elasmobranchii	Torpediniformes	Torpedinidae	Torpedo
Torpedo tokionis	synonym	Tetronarce tokionis	synonym	Tetronarce tokionis	22539	Elasmobranchii	Torpediniformes	Torpedinidae	Tetronarce
Torpedo tremens	synonym	Tetronarce tremens	synonym	Tetronarce tremens	13273	Elasmobranchii	Torpediniformes	Torpedinidae	Tetronarce
Torpedo tremens peruana	synonym	Tetronarce peruana	synonym	Tetronarce tremens	27061	Elasmobranchii	Torpediniformes	Torpedinidae	Tetronarce
Torpedo trepidans	synonym	Torpedo marmorata	synonym	Torpedo marmorata	5132	Elasmobranchii	Torpediniformes	Torpedinidae	Torpedo
Torpedo unimaculata	synonym	Torpedo torpedo	synonym	Torpedo torpedo	2062	Elasmobranchii	Torpediniformes	Torpedinidae	Torpedo
Torpedo vulgaris	synonym	Torpedo marmorata	synonym	Torpedo marmorata	5132	Elasmobranchii	Torpediniformes	Torpedinidae	Torpedo
Torpedo walshii	synonym	Tetronarce nobiliana	synonym	Tetronarce nobiliana	2553	Elasmobranchii	Torpediniformes	Torpedinidae	Tetronarce
