# Supplementary material for: I Like This New Me: Unravelling Population Structure of Mediterranean Electric Rays and Taxonomic Uncertainties within Torpediniformes
Source: Animals (Basel). 2023 Sep 13;13(18):2899. doi: 10.3390/ani13182899 (PMC10525375; doi:10.3390/ani13182899)
Supplement: Supplementary file 1 [file animals-13-02899-s001.zip › Table S2_NewSamples_List_ok.xlsx]

## Sheet: Foglio1
Table S2. List of samples analysed during the present work. For each sample has been reported the relative zone according to Figure 1, the Haplotype Code and GenBank Accession Number for COI and NADH2 and the species identification obtained through the methods described. In bold the haplotypes found for the first time in the present work.
Sample ID	Morphological Identification	Molecular identification	Zone	Area	Haplotype Code COI	Genbank Accession Number COI	Haplotype Code NADH2	GenBank Accession Number NADH2	YULE	BIN Code	BCMA	ABGD	ASAP	PTP	bPTP	mPTP	Consensus
Tm43	Torpedo marmorata	Torpedo marmorata	Sardinia	S	NA	NA	Tmar_H11	OR540836	Torpedo marmorata	BOLD:AAC2566	Torpedo marmorata	Torpedo marmorata	Torpedo marmorata	Torpedo marmorata	Torpedo marmorata	Torpedo marmorata	Torpedo marmorata
Tm45	Torpedo marmorata	Torpedo marmorata	Sardinia	N	NA	NA	Tmar_H12	OR540837	Torpedo marmorata	BOLD:AAC2566	Torpedo marmorata	Torpedo marmorata	Torpedo marmorata	Torpedo marmorata	Torpedo marmorata	Torpedo marmorata	Torpedo marmorata
Tm51	Torpedo marmorata	Torpedo marmorata	Sardinia	W	NA	NA	Tmar_H2	OR540845	Torpedo marmorata	BOLD:AAC2566	Torpedo marmorata	Torpedo marmorata	Torpedo marmorata	Torpedo marmorata	Torpedo marmorata	Torpedo marmorata	Torpedo marmorata
Tm54	Torpedo marmorata	Torpedo marmorata	Sardinia	W	NA	NA	Tmar_H2	OR540845	Torpedo marmorata	BOLD:AAC2566	Torpedo marmorata	Torpedo marmorata	Torpedo marmorata	Torpedo marmorata	Torpedo marmorata	Torpedo marmorata	Torpedo marmorata
Tm55	Torpedo marmorata	Torpedo marmorata	Sardinia	W	NA	NA	Tmar_H2	OR540845	Torpedo marmorata	BOLD:AAC2566	Torpedo marmorata	Torpedo marmorata	Torpedo marmorata	Torpedo marmorata	Torpedo marmorata	Torpedo marmorata	Torpedo marmorata
Tm81	Torpedo marmorata	Torpedo marmorata	Sardinia	S	NA	NA	Tmar_H2	OR540845	Torpedo marmorata	BOLD:AAC2566	Torpedo marmorata	Torpedo marmorata	Torpedo marmorata	Torpedo marmorata	Torpedo marmorata	Torpedo marmorata	Torpedo marmorata
Tm93	Torpedo marmorata	Torpedo marmorata	Sardinia	S	NA	NA	Tmar_H2	OR540845	Torpedo marmorata	BOLD:AAC2566	Torpedo marmorata	Torpedo marmorata	Torpedo marmorata	Torpedo marmorata	Torpedo marmorata	Torpedo marmorata	Torpedo marmorata
Tm94	Torpedo marmorata	Torpedo marmorata	Sardinia	S	NA	NA	Tmar_H2	OR540845	Torpedo marmorata	BOLD:AAC2566	Torpedo marmorata	Torpedo marmorata	Torpedo marmorata	Torpedo marmorata	Torpedo marmorata	Torpedo marmorata	Torpedo marmorata
Tm97	Torpedo marmorata	Torpedo marmorata	Sardinia	S	NA	NA	Tmar_H2	OR540845	Torpedo marmorata	BOLD:AAC2566	Torpedo marmorata	Torpedo marmorata	Torpedo marmorata	Torpedo marmorata	Torpedo marmorata	Torpedo marmorata	Torpedo marmorata
Tm101	Torpedo marmorata	Torpedo marmorata	Sardinia	S	NA	NA	Tmar_H2	OR540845	Torpedo marmorata	BOLD:AAC2566	Torpedo marmorata	Torpedo marmorata	Torpedo marmorata	Torpedo marmorata	Torpedo marmorata	Torpedo marmorata	Torpedo marmorata
Tm103	Torpedo marmorata	Torpedo marmorata	Sardinia	S	NA	NA	Tmar_H2	OR540845	Torpedo marmorata	BOLD:AAC2566	Torpedo marmorata	Torpedo marmorata	Torpedo marmorata	Torpedo marmorata	Torpedo marmorata	Torpedo marmorata	Torpedo marmorata
Tm105	Torpedo marmorata	Torpedo marmorata	Sardinia	S	NA	NA	Tmar_H2	OR540845	Torpedo marmorata	BOLD:AAC2566	Torpedo marmorata	Torpedo marmorata	Torpedo marmorata	Torpedo marmorata	Torpedo marmorata	Torpedo marmorata	Torpedo marmorata
Tm106	Torpedo marmorata	Torpedo marmorata	Sardinia	S	NA	NA	Tmar_H2	OR540845	Torpedo marmorata	BOLD:AAC2566	Torpedo marmorata	Torpedo marmorata	Torpedo marmorata	Torpedo marmorata	Torpedo marmorata	Torpedo marmorata	Torpedo marmorata
Tm96	Torpedo marmorata	Torpedo marmorata	Sardinia	S	NA	NA	Tmar_H24	OR540850	Torpedo marmorata	BOLD:AAC2566	Torpedo marmorata	Torpedo marmorata	Torpedo marmorata	Torpedo marmorata	Torpedo marmorata	Torpedo marmorata	Torpedo marmorata
Tm34	Torpedo marmorata	Torpedo marmorata	Sardinia	SW	NA	NA	Tmar_H3	OR540852	Torpedo marmorata	BOLD:AAC2566	Torpedo marmorata	Torpedo marmorata	Torpedo marmorata	Torpedo marmorata	Torpedo marmorata	Torpedo marmorata	Torpedo marmorata
Tm98	Torpedo marmorata	Torpedo marmorata	Sardinia	S	NA	NA	Tmar_H3	OR540852	Torpedo marmorata	BOLD:AAC2566	Torpedo marmorata	Torpedo marmorata	Torpedo marmorata	Torpedo marmorata	Torpedo marmorata	Torpedo marmorata	Torpedo marmorata
Tm10	Torpedo marmorata	Torpedo marmorata	Sardinia	S	NA	NA	Tmar_H4	OR540853	Torpedo marmorata	BOLD:AAC2566	Torpedo marmorata	Torpedo marmorata	Torpedo marmorata	Torpedo marmorata	Torpedo marmorata	Torpedo marmorata	Torpedo marmorata
Tm12	Torpedo marmorata	Torpedo marmorata	Sardinia	S	NA	NA	Tmar_H5	OR540854	Torpedo marmorata	BOLD:AAC2566	Torpedo marmorata	Torpedo marmorata	Torpedo marmorata	Torpedo marmorata	Torpedo marmorata	Torpedo marmorata	Torpedo marmorata
Tm95	Torpedo marmorata	Torpedo marmorata	Sardinia	S	NA	NA	Tmar_H5	OR540854	Torpedo marmorata	BOLD:AAC2566	Torpedo marmorata	Torpedo marmorata	Torpedo marmorata	Torpedo marmorata	Torpedo marmorata	Torpedo marmorata	Torpedo marmorata
Tm44	Torpedo marmorata	Torpedo marmorata	Sardinia	NE	NA	NA	Tmar_H7	OR540856	Torpedo marmorata	BOLD:AAC2566	Torpedo marmorata	Torpedo marmorata	Torpedo marmorata	Torpedo marmorata	Torpedo marmorata	Torpedo marmorata	Torpedo marmorata
Tm26	Torpedo marmorata	Torpedo marmorata	Sardinia	N	NA	NA	Tmar_H9	OR540858	Torpedo marmorata	BOLD:AAC2566	Torpedo marmorata	Torpedo marmorata	Torpedo marmorata	Torpedo marmorata	Torpedo marmorata	Torpedo marmorata	Torpedo marmorata
Tt16	Torpedo torpedo	Torpedo torpedo	Sardinia	NW	NA	NA	Ttor_H1	OR540866	Torpedo torpedo	BOLD:ABA3840	Torpedo torpedo	Torpedo torpedo	Torpedo torpedo	Torpedo torpedo	Torpedo torpedo	Torpedo torpedo	Torpedo torpedo
Tm01	Torpedo marmorata	Torpedo marmorata	Sardinia	S	Tmar_H1	OR536600	NA	NA	Torpedo marmorata	BOLD:AAC2566	Torpedo marmorata	Torpedo marmorata	Torpedo marmorata	Torpedo marmorata	Torpedo marmorata	Torpedo marmorata	Torpedo marmorata
Tm09	Torpedo marmorata	Torpedo marmorata	Sardinia	S	Tmar_H1	OR536600	Tmar_H3	OR540852	Torpedo marmorata	BOLD:AAC2566	Torpedo marmorata	Torpedo marmorata	Torpedo marmorata	Torpedo marmorata	Torpedo marmorata	Torpedo marmorata	Torpedo marmorata
Tm02	Torpedo marmorata	Torpedo marmorata	Sardinia	S	Tmar_H2	OR536601	NA	NA	Torpedo marmorata	BOLD:AAC2566	Torpedo marmorata	Torpedo marmorata	Torpedo marmorata	Torpedo marmorata	Torpedo marmorata	Torpedo marmorata	Torpedo marmorata
Tm03	Torpedo marmorata	Torpedo marmorata	Sardinia	S	Tmar_H2	OR536601	NA	NA	Torpedo marmorata	BOLD:AAC2566	Torpedo marmorata	Torpedo marmorata	Torpedo marmorata	Torpedo marmorata	Torpedo marmorata	Torpedo marmorata	Torpedo marmorata
Tm04	Torpedo marmorata	Torpedo marmorata	Sardinia	S	Tmar_H2	OR536601	NA	NA	Torpedo marmorata	BOLD:AAC2566	Torpedo marmorata	Torpedo marmorata	Torpedo marmorata	Torpedo marmorata	Torpedo marmorata	Torpedo marmorata	Torpedo marmorata
Tm06	Torpedo marmorata	Torpedo marmorata	Sardinia	S	Tmar_H2	OR536601	NA	NA	Torpedo marmorata	BOLD:AAC2566	Torpedo marmorata	Torpedo marmorata	Torpedo marmorata	Torpedo marmorata	Torpedo marmorata	Torpedo marmorata	Torpedo marmorata
Tm37	Torpedo marmorata	Torpedo marmorata	Sardinia	S	Tmar_H2	OR536601	NA	NA	Torpedo marmorata	BOLD:AAC2566	Torpedo marmorata	Torpedo marmorata	Torpedo marmorata	Torpedo marmorata	Torpedo marmorata	Torpedo marmorata	Torpedo marmorata
Tm38	Torpedo marmorata	Torpedo marmorata	Sardinia	S	Tmar_H2	OR536601	NA	NA	Torpedo marmorata	BOLD:AAC2566	Torpedo marmorata	Torpedo marmorata	Torpedo marmorata	Torpedo marmorata	Torpedo marmorata	Torpedo marmorata	Torpedo marmorata
Tm39	Torpedo marmorata	Torpedo marmorata	Sardinia	S	Tmar_H2	OR536601	NA	NA	Torpedo marmorata	BOLD:AAC2566	Torpedo marmorata	Torpedo marmorata	Torpedo marmorata	Torpedo marmorata	Torpedo marmorata	Torpedo marmorata	Torpedo marmorata
Tm40	Torpedo marmorata	Torpedo marmorata	Sardinia	S	Tmar_H2	OR536601	NA	NA	Torpedo marmorata	BOLD:AAC2566	Torpedo marmorata	Torpedo marmorata	Torpedo marmorata	Torpedo marmorata	Torpedo marmorata	Torpedo marmorata	Torpedo marmorata
Tm42	Torpedo marmorata	Torpedo marmorata	Sardinia	S	Tmar_H2	OR536601	NA	NA	Torpedo marmorata	BOLD:AAC2566	Torpedo marmorata	Torpedo marmorata	Torpedo marmorata	Torpedo marmorata	Torpedo marmorata	Torpedo marmorata	Torpedo marmorata
Tm28	Torpedo marmorata	Torpedo marmorata	Sardinia	N	Tmar_H2	OR536601	Tmar_H10	OR540835	Torpedo marmorata	BOLD:AAC2566	Torpedo marmorata	Torpedo marmorata	Torpedo marmorata	Torpedo marmorata	Torpedo marmorata	Torpedo marmorata	Torpedo marmorata
Tm30	Torpedo marmorata	Torpedo marmorata	Sardinia	N	Tmar_H2	OR536601	Tmar_H10	OR540835	Torpedo marmorata	BOLD:AAC2566	Torpedo marmorata	Torpedo marmorata	Torpedo marmorata	Torpedo marmorata	Torpedo marmorata	Torpedo marmorata	Torpedo marmorata
Tm29	Torpedo marmorata	Torpedo marmorata	Sardinia	N	Tmar_H2	OR536601	Tmar_H11	OR540836	Torpedo marmorata	BOLD:AAC2566	Torpedo marmorata	Torpedo marmorata	Torpedo marmorata	Torpedo marmorata	Torpedo marmorata	Torpedo marmorata	Torpedo marmorata
Tm33	Torpedo marmorata	Torpedo marmorata	Sardinia	NW	Tmar_H2	OR536601	Tmar_H11	OR540836	Torpedo marmorata	BOLD:AAC2566	Torpedo marmorata	Torpedo marmorata	Torpedo marmorata	Torpedo marmorata	Torpedo marmorata	Torpedo marmorata	Torpedo marmorata
Tm70	Torpedo marmorata	Torpedo marmorata	Sardinia	S	Tmar_H2	OR536601	Tmar_H11	OR540836	Torpedo marmorata	BOLD:AAC2566	Torpedo marmorata	Torpedo marmorata	Torpedo marmorata	Torpedo marmorata	Torpedo marmorata	Torpedo marmorata	Torpedo marmorata
Tm71	Torpedo marmorata	Torpedo marmorata	Sardinia	S	Tmar_H2	OR536601	Tmar_H11	OR540836	Torpedo marmorata	BOLD:AAC2566	Torpedo marmorata	Torpedo marmorata	Torpedo marmorata	Torpedo marmorata	Torpedo marmorata	Torpedo marmorata	Torpedo marmorata
Tm75	Torpedo marmorata	Torpedo marmorata	Sardinia	S	Tmar_H2	OR536601	Tmar_H11	OR540836	Torpedo marmorata	BOLD:AAC2566	Torpedo marmorata	Torpedo marmorata	Torpedo marmorata	Torpedo marmorata	Torpedo marmorata	Torpedo marmorata	Torpedo marmorata
Tm76	Torpedo marmorata	Torpedo marmorata	Sardinia	S	Tmar_H2	OR536601	Tmar_H11	OR540836	Torpedo marmorata	BOLD:AAC2566	Torpedo marmorata	Torpedo marmorata	Torpedo marmorata	Torpedo marmorata	Torpedo marmorata	Torpedo marmorata	Torpedo marmorata
Tm77	Torpedo marmorata	Torpedo marmorata	Sardinia	S	Tmar_H2	OR536601	Tmar_H11	OR540836	Torpedo marmorata	BOLD:AAC2566	Torpedo marmorata	Torpedo marmorata	Torpedo marmorata	Torpedo marmorata	Torpedo marmorata	Torpedo marmorata	Torpedo marmorata
Tm61	Torpedo marmorata	Torpedo marmorata	Sardinia	N	Tmar_H2	OR536601	Tmar_H13	OR540838	Torpedo marmorata	BOLD:AAC2566	Torpedo marmorata	Torpedo marmorata	Torpedo marmorata	Torpedo marmorata	Torpedo marmorata	Torpedo marmorata	Torpedo marmorata
Tm53	Torpedo marmorata	Torpedo marmorata	Sardinia	W	Tmar_H2	OR536601	Tmar_H14	OR540839	Torpedo marmorata	BOLD:AAC2566	Torpedo marmorata	Torpedo marmorata	Torpedo marmorata	Torpedo marmorata	Torpedo marmorata	Torpedo marmorata	Torpedo marmorata
Tm63	Torpedo marmorata	Torpedo marmorata	Sardinia	NW	Tmar_H2	OR536601	Tmar_H16	OR540841	Torpedo marmorata	BOLD:AAC2566	Torpedo marmorata	Torpedo marmorata	Torpedo marmorata	Torpedo marmorata	Torpedo marmorata	Torpedo marmorata	Torpedo marmorata
Tm79	Torpedo marmorata	Torpedo marmorata	Sardinia	W	Tmar_H2	OR536601	Tmar_H18	OR540843	Torpedo marmorata	BOLD:AAC2566	Torpedo marmorata	Torpedo marmorata	Torpedo marmorata	Torpedo marmorata	Torpedo marmorata	Torpedo marmorata	Torpedo marmorata
Tm83	Torpedo marmorata	Torpedo marmorata	Sardinia	S	Tmar_H2	OR536601	Tmar_H19	OR540844	Torpedo marmorata	BOLD:AAC2566	Torpedo marmorata	Torpedo marmorata	Torpedo marmorata	Torpedo marmorata	Torpedo marmorata	Torpedo marmorata	Torpedo marmorata
Tm08	Torpedo marmorata	Torpedo marmorata	Sardinia	S	Tmar_H2	OR536601	Tmar_H2	OR540845	Torpedo marmorata	BOLD:AAC2566	Torpedo marmorata	Torpedo marmorata	Torpedo marmorata	Torpedo marmorata	Torpedo marmorata	Torpedo marmorata	Torpedo marmorata
Tm18	Torpedo marmorata	Torpedo marmorata	Sardinia	S	Tmar_H2	OR536601	Tmar_H2	OR540845	Torpedo marmorata	BOLD:AAC2566	Torpedo marmorata	Torpedo marmorata	Torpedo marmorata	Torpedo marmorata	Torpedo marmorata	Torpedo marmorata	Torpedo marmorata
Tm19	Torpedo marmorata	Torpedo marmorata	Sardinia	S	Tmar_H2	OR536601	Tmar_H2	OR540845	Torpedo marmorata	BOLD:AAC2566	Torpedo marmorata	Torpedo marmorata	Torpedo marmorata	Torpedo marmorata	Torpedo marmorata	Torpedo marmorata	Torpedo marmorata
Tm24	Torpedo marmorata	Torpedo marmorata	Sardinia	N	Tmar_H2	OR536601	Tmar_H2	OR540845	Torpedo marmorata	BOLD:AAC2566	Torpedo marmorata	Torpedo marmorata	Torpedo marmorata	Torpedo marmorata	Torpedo marmorata	Torpedo marmorata	Torpedo marmorata
Tm27	Torpedo marmorata	Torpedo marmorata	Sardinia	N	Tmar_H2	OR536601	Tmar_H2	OR540845	Torpedo marmorata	BOLD:AAC2566	Torpedo marmorata	Torpedo marmorata	Torpedo marmorata	Torpedo marmorata	Torpedo marmorata	Torpedo marmorata	Torpedo marmorata
Tm35	Torpedo marmorata	Torpedo marmorata	Sardinia	S	Tmar_H2	OR536601	Tmar_H2	OR540845	Torpedo marmorata	BOLD:AAC2566	Torpedo marmorata	Torpedo marmorata	Torpedo marmorata	Torpedo marmorata	Torpedo marmorata	Torpedo marmorata	Torpedo marmorata
Tm46	Torpedo marmorata	Torpedo marmorata	Sardinia	W	Tmar_H2	OR536601	Tmar_H2	OR540845	Torpedo marmorata	BOLD:AAC2566	Torpedo marmorata	Torpedo marmorata	Torpedo marmorata	Torpedo marmorata	Torpedo marmorata	Torpedo marmorata	Torpedo marmorata
Tm50	Torpedo marmorata	Torpedo marmorata	Sardinia	NW	Tmar_H2	OR536601	Tmar_H2	OR540845	Torpedo marmorata	BOLD:AAC2566	Torpedo marmorata	Torpedo marmorata	Torpedo marmorata	Torpedo marmorata	Torpedo marmorata	Torpedo marmorata	Torpedo marmorata
Tm52	Torpedo marmorata	Torpedo marmorata	Sardinia	W	Tmar_H2	OR536601	Tmar_H2	OR540845	Torpedo marmorata	BOLD:AAC2566	Torpedo marmorata	Torpedo marmorata	Torpedo marmorata	Torpedo marmorata	Torpedo marmorata	Torpedo marmorata	Torpedo marmorata
Tm56	Torpedo marmorata	Torpedo marmorata	Sardinia	S	Tmar_H2	OR536601	Tmar_H2	OR540845	Torpedo marmorata	BOLD:AAC2566	Torpedo marmorata	Torpedo marmorata	Torpedo marmorata	Torpedo marmorata	Torpedo marmorata	Torpedo marmorata	Torpedo marmorata
Tm62	Torpedo marmorata	Torpedo marmorata	Sardinia	NW	Tmar_H2	OR536601	Tmar_H2	OR540845	Torpedo marmorata	BOLD:AAC2566	Torpedo marmorata	Torpedo marmorata	Torpedo marmorata	Torpedo marmorata	Torpedo marmorata	Torpedo marmorata	Torpedo marmorata
Tm69	Torpedo marmorata	Torpedo marmorata	Sardinia	N	Tmar_H2	OR536601	Tmar_H2	OR540845	Torpedo marmorata	BOLD:AAC2566	Torpedo marmorata	Torpedo marmorata	Torpedo marmorata	Torpedo marmorata	Torpedo marmorata	Torpedo marmorata	Torpedo marmorata
Tm72	Torpedo marmorata	Torpedo marmorata	Sardinia	S	Tmar_H2	OR536601	Tmar_H2	OR540845	Torpedo marmorata	BOLD:AAC2566	Torpedo marmorata	Torpedo marmorata	Torpedo marmorata	Torpedo marmorata	Torpedo marmorata	Torpedo marmorata	Torpedo marmorata
Tm82	Torpedo marmorata	Torpedo marmorata	Sardinia	S	Tmar_H2	OR536601	Tmar_H2	OR540845	Torpedo marmorata	BOLD:AAC2566	Torpedo marmorata	Torpedo marmorata	Torpedo marmorata	Torpedo marmorata	Torpedo marmorata	Torpedo marmorata	Torpedo marmorata
Tm85	Torpedo marmorata	Torpedo marmorata	Sardinia	S	Tmar_H2	OR536601	Tmar_H2	OR540845	Torpedo marmorata	BOLD:AAC2566	Torpedo marmorata	Torpedo marmorata	Torpedo marmorata	Torpedo marmorata	Torpedo marmorata	Torpedo marmorata	Torpedo marmorata
Tm86	Torpedo marmorata	Torpedo marmorata	Sardinia	S	Tmar_H2	OR536601	Tmar_H2	OR540845	Torpedo marmorata	BOLD:AAC2566	Torpedo marmorata	Torpedo marmorata	Torpedo marmorata	Torpedo marmorata	Torpedo marmorata	Torpedo marmorata	Torpedo marmorata
Tm90	Torpedo marmorata	Torpedo marmorata	Sardinia	N	Tmar_H2	OR536601	Tmar_H2	OR540845	Torpedo marmorata	BOLD:AAC2566	Torpedo marmorata	Torpedo marmorata	Torpedo marmorata	Torpedo marmorata	Torpedo marmorata	Torpedo marmorata	Torpedo marmorata
Tm84	Torpedo marmorata	Torpedo marmorata	Sardinia	S	Tmar_H2	OR536601	Tmar_H20	OR540846	Torpedo marmorata	BOLD:AAC2566	Torpedo marmorata	Torpedo marmorata	Torpedo marmorata	Torpedo marmorata	Torpedo marmorata	Torpedo marmorata	Torpedo marmorata
Tm88	Torpedo marmorata	Torpedo marmorata	Sardinia	NE	Tmar_H2	OR536601	Tmar_H22	OR540848	Torpedo marmorata	BOLD:AAC2566	Torpedo marmorata	Torpedo marmorata	Torpedo marmorata	Torpedo marmorata	Torpedo marmorata	Torpedo marmorata	Torpedo marmorata
Tm99	Torpedo marmorata	Torpedo marmorata	Sardinia	S	Tmar_H2	OR536601	Tmar_H25	OR540851	Torpedo marmorata	BOLD:AAC2566	Torpedo marmorata	Torpedo marmorata	Torpedo marmorata	Torpedo marmorata	Torpedo marmorata	Torpedo marmorata	Torpedo marmorata
Tm14	Torpedo marmorata	Torpedo marmorata	Sardinia	S	Tmar_H2	OR536601	Tmar_H3	OR540852	Torpedo marmorata	BOLD:AAC2566	Torpedo marmorata	Torpedo marmorata	Torpedo marmorata	Torpedo marmorata	Torpedo marmorata	Torpedo marmorata	Torpedo marmorata
Tm15	Torpedo marmorata	Torpedo marmorata	Sardinia	S	Tmar_H2	OR536601	Tmar_H3	OR540852	Torpedo marmorata	BOLD:AAC2566	Torpedo marmorata	Torpedo marmorata	Torpedo marmorata	Torpedo marmorata	Torpedo marmorata	Torpedo marmorata	Torpedo marmorata
Tm20	Torpedo marmorata	Torpedo marmorata	Sardinia	S	Tmar_H2	OR536601	Tmar_H3	OR540852	Torpedo marmorata	BOLD:AAC2566	Torpedo marmorata	Torpedo marmorata	Torpedo marmorata	Torpedo marmorata	Torpedo marmorata	Torpedo marmorata	Torpedo marmorata
Tm31	Torpedo marmorata	Torpedo marmorata	Sardinia	N	Tmar_H2	OR536601	Tmar_H3	OR540852	Torpedo marmorata	BOLD:AAC2566	Torpedo marmorata	Torpedo marmorata	Torpedo marmorata	Torpedo marmorata	Torpedo marmorata	Torpedo marmorata	Torpedo marmorata
Tm32	Torpedo marmorata	Torpedo marmorata	Sardinia	NW	Tmar_H2	OR536601	Tmar_H3	OR540852	Torpedo marmorata	BOLD:AAC2566	Torpedo marmorata	Torpedo marmorata	Torpedo marmorata	Torpedo marmorata	Torpedo marmorata	Torpedo marmorata	Torpedo marmorata
Tm47	Torpedo marmorata	Torpedo marmorata	Sardinia	W	Tmar_H2	OR536601	Tmar_H3	OR540852	Torpedo marmorata	BOLD:AAC2566	Torpedo marmorata	Torpedo marmorata	Torpedo marmorata	Torpedo marmorata	Torpedo marmorata	Torpedo marmorata	Torpedo marmorata
Tm65	Torpedo marmorata	Torpedo marmorata	Sardinia	W	Tmar_H2	OR536601	Tmar_H3	OR540852	Torpedo marmorata	BOLD:AAC2566	Torpedo marmorata	Torpedo marmorata	Torpedo marmorata	Torpedo marmorata	Torpedo marmorata	Torpedo marmorata	Torpedo marmorata
Tm66	Torpedo marmorata	Torpedo marmorata	Sardinia	W	Tmar_H2	OR536601	Tmar_H3	OR540852	Torpedo marmorata	BOLD:AAC2566	Torpedo marmorata	Torpedo marmorata	Torpedo marmorata	Torpedo marmorata	Torpedo marmorata	Torpedo marmorata	Torpedo marmorata
Tm67	Torpedo marmorata	Torpedo marmorata	Sardinia	W	Tmar_H2	OR536601	Tmar_H3	OR540852	Torpedo marmorata	BOLD:AAC2566	Torpedo marmorata	Torpedo marmorata	Torpedo marmorata	Torpedo marmorata	Torpedo marmorata	Torpedo marmorata	Torpedo marmorata
Tm73	Torpedo marmorata	Torpedo marmorata	Sardinia	SW	Tmar_H2	OR536601	Tmar_H3	OR540852	Torpedo marmorata	BOLD:AAC2566	Torpedo marmorata	Torpedo marmorata	Torpedo marmorata	Torpedo marmorata	Torpedo marmorata	Torpedo marmorata	Torpedo marmorata
Tm92	Torpedo marmorata	Torpedo marmorata	Sardinia	W	Tmar_H2	OR536601	Tmar_H3	OR540852	Torpedo marmorata	BOLD:AAC2566	Torpedo marmorata	Torpedo marmorata	Torpedo marmorata	Torpedo marmorata	Torpedo marmorata	Torpedo marmorata	Torpedo marmorata
Tm13	Torpedo marmorata	Torpedo marmorata	Sardinia	S	Tmar_H2	OR536601	Tmar_H6	OR540855	Torpedo marmorata	BOLD:AAC2566	Torpedo marmorata	Torpedo marmorata	Torpedo marmorata	Torpedo marmorata	Torpedo marmorata	Torpedo marmorata	Torpedo marmorata
Tm23	Torpedo marmorata	Torpedo marmorata	Sardinia	N	Tmar_H2	OR536601	Tmar_H7	OR540856	Torpedo marmorata	BOLD:AAC2566	Torpedo marmorata	Torpedo marmorata	Torpedo marmorata	Torpedo marmorata	Torpedo marmorata	Torpedo marmorata	Torpedo marmorata
Tm17	Torpedo marmorata	Torpedo marmorata	Sardinia	S	Tmar_H2	OR536601	Tmar_H8	OR540857	Torpedo marmorata	BOLD:AAC2566	Torpedo marmorata	Torpedo marmorata	Torpedo marmorata	Torpedo marmorata	Torpedo marmorata	Torpedo marmorata	Torpedo marmorata
Tm07	Torpedo marmorata	Torpedo marmorata	Sardinia	S	Tmar_H3	OR536602	Tmar_H1	OR540834	Torpedo marmorata	BOLD:AAC2566	Torpedo marmorata	Torpedo marmorata	Torpedo marmorata	Torpedo marmorata	Torpedo marmorata	Torpedo marmorata	Torpedo marmorata
Tm57	Torpedo marmorata	Torpedo marmorata	Sardinia	N	Tmar_H3	OR536602	Tmar_H12	OR540837	Torpedo marmorata	BOLD:AAC2566	Torpedo marmorata	Torpedo marmorata	Torpedo marmorata	Torpedo marmorata	Torpedo marmorata	Torpedo marmorata	Torpedo marmorata
Tm49	Torpedo marmorata	Torpedo marmorata	Sardinia	N	Tmar_H3	OR536602	Tmar_H13	OR540838	Torpedo marmorata	BOLD:AAC2566	Torpedo marmorata	Torpedo marmorata	Torpedo marmorata	Torpedo marmorata	Torpedo marmorata	Torpedo marmorata	Torpedo marmorata
Tm58	Torpedo marmorata	Torpedo marmorata	Sardinia	N	Tmar_H3	OR536602	Tmar_H15	OR540840	Torpedo marmorata	BOLD:AAC2566	Torpedo marmorata	Torpedo marmorata	Torpedo marmorata	Torpedo marmorata	Torpedo marmorata	Torpedo marmorata	Torpedo marmorata
Tm87	Torpedo marmorata	Torpedo marmorata	Sardinia	NE	Tmar_H3	OR536602	Tmar_H21	OR540847	Torpedo marmorata	BOLD:AAC2566	Torpedo marmorata	Torpedo marmorata	Torpedo marmorata	Torpedo marmorata	Torpedo marmorata	Torpedo marmorata	Torpedo marmorata
Tm89	Torpedo marmorata	Torpedo marmorata	Sardinia	N	Tmar_H3	OR536602	Tmar_H23	OR540849	Torpedo marmorata	BOLD:AAC2566	Torpedo marmorata	Torpedo marmorata	Torpedo marmorata	Torpedo marmorata	Torpedo marmorata	Torpedo marmorata	Torpedo marmorata
Tm48	Torpedo marmorata	Torpedo marmorata	Sardinia	SW	Tmar_H3	OR536602	Tmar_H3	OR540852	Torpedo marmorata	BOLD:AAC2566	Torpedo marmorata	Torpedo marmorata	Torpedo marmorata	Torpedo marmorata	Torpedo marmorata	Torpedo marmorata	Torpedo marmorata
Tm16	Torpedo marmorata	Torpedo marmorata	Sardinia	S	Tmar_H3	OR536602	Tmar_H7	OR540856	Torpedo marmorata	BOLD:AAC2566	Torpedo marmorata	Torpedo marmorata	Torpedo marmorata	Torpedo marmorata	Torpedo marmorata	Torpedo marmorata	Torpedo marmorata
Tm36	Torpedo marmorata	Torpedo marmorata	Sardinia	S	Tmar_H3	OR536602	Tmar_H7	OR540856	Torpedo marmorata	BOLD:AAC2566	Torpedo marmorata	Torpedo marmorata	Torpedo marmorata	Torpedo marmorata	Torpedo marmorata	Torpedo marmorata	Torpedo marmorata
Tm68	Torpedo marmorata	Torpedo marmorata	Sardinia	N	Tmar_H3	OR536602	Tmar_H7	OR540856	Torpedo marmorata	BOLD:AAC2566	Torpedo marmorata	Torpedo marmorata	Torpedo marmorata	Torpedo marmorata	Torpedo marmorata	Torpedo marmorata	Torpedo marmorata
Tm74	Torpedo marmorata	Torpedo marmorata	Sardinia	E	Tmar_H3	OR536602	Tmar_H7	OR540856	Torpedo marmorata	BOLD:AAC2566	Torpedo marmorata	Torpedo marmorata	Torpedo marmorata	Torpedo marmorata	Torpedo marmorata	Torpedo marmorata	Torpedo marmorata
Tm11	Torpedo marmorata	Torpedo marmorata	Sardinia	S	Tmar_H4	OR536603	Tmar_H2	OR540845	Torpedo marmorata	BOLD:AAC2566	Torpedo marmorata	Torpedo marmorata	Torpedo marmorata	Torpedo marmorata	Torpedo marmorata	Torpedo marmorata	Torpedo marmorata
Tm41	Torpedo marmorata	Torpedo marmorata	Sardinia	S	Tmar_H5	OR536604	NA	NA	Torpedo marmorata	BOLD:AAC2566	Torpedo marmorata	Torpedo marmorata	Torpedo marmorata	Torpedo marmorata	Torpedo marmorata	Torpedo marmorata	Torpedo marmorata
Tm59	Torpedo marmorata	Torpedo marmorata	Sardinia	NE	Tmar_H6	OR536605	Tmar_H11	OR540836	Torpedo marmorata	BOLD:AAC2566	Torpedo marmorata	Torpedo marmorata	Torpedo marmorata	Torpedo marmorata	Torpedo marmorata	Torpedo marmorata	Torpedo marmorata
Tm64	Torpedo marmorata	Torpedo marmorata	Sardinia	W	Tmar_H7	OR536606	Tmar_H17	OR540842	Torpedo marmorata	BOLD:AAC2566	Torpedo marmorata	Torpedo marmorata	Torpedo marmorata	Torpedo marmorata	Torpedo marmorata	Torpedo marmorata	Torpedo marmorata
Tm60	Torpedo marmorata	Torpedo marmorata	Sardinia	NE	Tmar_H7	OR536606	Tmar_H2	OR540845	Torpedo marmorata	BOLD:AAC2566	Torpedo marmorata	Torpedo marmorata	Torpedo marmorata	Torpedo marmorata	Torpedo marmorata	Torpedo marmorata	Torpedo marmorata
Tm80	Torpedo marmorata	Torpedo marmorata	Sardinia	W	Tmar_H7	OR536606	Tmar_H2	OR540845	Torpedo marmorata	BOLD:AAC2566	Torpedo marmorata	Torpedo marmorata	Torpedo marmorata	Torpedo marmorata	Torpedo marmorata	Torpedo marmorata	Torpedo marmorata
Tn01	Tetronarce nobiliana	Tetronarce nobiliana	Sardinia	S	Tnob_H1	OR536607	Tnob_H1	OR540859	Tetronarce nobiliana	BOLD:AAC6970	Tetronarce nobiliana	Tetronarce nobiliana	Tetronarce nobiliana	Tetronarce nobiliana	Tetronarce nobiliana	Tetronarce nobiliana	Tetronarce nobiliana
Tn05	Tetronarce nobiliana	Tetronarce nobiliana	Sardinia	S	Tnob_H1	OR536607	Tnob_H1	OR540859	Tetronarce nobiliana	BOLD:AAC6970	Tetronarce nobiliana	Tetronarce nobiliana	Tetronarce nobiliana	Tetronarce nobiliana	Tetronarce nobiliana	Tetronarce nobiliana	Tetronarce nobiliana
Tn07	Tetronarce nobiliana	Tetronarce nobiliana	Sardinia	W	Tnob_H1	OR536607	Tnob_H1	OR540859	Tetronarce nobiliana	BOLD:AAC6970	Tetronarce nobiliana	Tetronarce nobiliana	Tetronarce nobiliana	Tetronarce nobiliana	Tetronarce nobiliana	Tetronarce nobiliana	Tetronarce nobiliana
Tn11	Tetronarce nobiliana	Tetronarce nobiliana	Sardinia	S	Tnob_H1	OR536607	Tnob_H1	OR540859	Tetronarce nobiliana	BOLD:AAC6970	Tetronarce nobiliana	Tetronarce nobiliana	Tetronarce nobiliana	Tetronarce nobiliana	Tetronarce nobiliana	Tetronarce nobiliana	Tetronarce nobiliana
Tn12	Tetronarce nobiliana	Tetronarce nobiliana	Sardinia	S	Tnob_H1	OR536607	Tnob_H1	OR540859	Tetronarce nobiliana	BOLD:AAC6970	Tetronarce nobiliana	Tetronarce nobiliana	Tetronarce nobiliana	Tetronarce nobiliana	Tetronarce nobiliana	Tetronarce nobiliana	Tetronarce nobiliana
Tn14	Tetronarce nobiliana	Tetronarce nobiliana	Sardinia	S	Tnob_H1	OR536607	Tnob_H1	OR540859	Tetronarce nobiliana	BOLD:AAC6970	Tetronarce nobiliana	Tetronarce nobiliana	Tetronarce nobiliana	Tetronarce nobiliana	Tetronarce nobiliana	Tetronarce nobiliana	Tetronarce nobiliana
Tn03	Tetronarce nobiliana	Tetronarce nobiliana	Sardinia	S	Tnob_H1	OR536607	Tnob_H3	OR540861	Tetronarce nobiliana	BOLD:AAC6970	Tetronarce nobiliana	Tetronarce nobiliana	Tetronarce nobiliana	Tetronarce nobiliana	Tetronarce nobiliana	Tetronarce nobiliana	Tetronarce nobiliana
Tn04	Tetronarce nobiliana	Tetronarce nobiliana	Sardinia	S	Tnob_H1	OR536607	Tnob_H4	OR540862	Tetronarce nobiliana	BOLD:AAC6970	Tetronarce nobiliana	Tetronarce nobiliana	Tetronarce nobiliana	Tetronarce nobiliana	Tetronarce nobiliana	Tetronarce nobiliana	Tetronarce nobiliana
Tn13	Tetronarce nobiliana	Tetronarce nobiliana	Sardinia	S	Tnob_H1	OR536607	Tnob_H4	OR540862	Tetronarce nobiliana	BOLD:AAC6970	Tetronarce nobiliana	Tetronarce nobiliana	Tetronarce nobiliana	Tetronarce nobiliana	Tetronarce nobiliana	Tetronarce nobiliana	Tetronarce nobiliana
Tn06	Tetronarce nobiliana	Tetronarce nobiliana	Sardinia	S	Tnob_H1	OR536607	Tnob_H5	OR540863	Tetronarce nobiliana	BOLD:AAC6970	Tetronarce nobiliana	Tetronarce nobiliana	Tetronarce nobiliana	Tetronarce nobiliana	Tetronarce nobiliana	Tetronarce nobiliana	Tetronarce nobiliana
Tn08	Tetronarce nobiliana	Tetronarce nobiliana	Sardinia	S	Tnob_H1	OR536607	Tnob_H5	OR540863	Tetronarce nobiliana	BOLD:AAC6970	Tetronarce nobiliana	Tetronarce nobiliana	Tetronarce nobiliana	Tetronarce nobiliana	Tetronarce nobiliana	Tetronarce nobiliana	Tetronarce nobiliana
Tn09	Tetronarce nobiliana	Tetronarce nobiliana	Sardinia	S	Tnob_H1	OR536607	Tnob_H6	OR540864	Tetronarce nobiliana	BOLD:AAC6970	Tetronarce nobiliana	Tetronarce nobiliana	Tetronarce nobiliana	Tetronarce nobiliana	Tetronarce nobiliana	Tetronarce nobiliana	Tetronarce nobiliana
Tn15	Tetronarce nobiliana	Tetronarce nobiliana	Sardinia	E	Tnob_H1	OR536607	Tnob_H7	OR540865	Tetronarce nobiliana	BOLD:AAC6970	Tetronarce nobiliana	Tetronarce nobiliana	Tetronarce nobiliana	Tetronarce nobiliana	Tetronarce nobiliana	Tetronarce nobiliana	Tetronarce nobiliana
Tn10	Tetronarce nobiliana	Tetronarce nobiliana	Sardinia	S	Tnob_H2	OR536608	Tnob_H1	OR540859	Tetronarce nobiliana	BOLD:AAC6970	Tetronarce nobiliana	Tetronarce nobiliana	Tetronarce nobiliana	Tetronarce nobiliana	Tetronarce nobiliana	Tetronarce nobiliana	Tetronarce nobiliana
Tn02	Tetronarce nobiliana	Tetronarce nobiliana	Sardinia	S	Tnob_H2	OR536608	Tnob_H2	OR540860	Tetronarce nobiliana	BOLD:AAC6970	Tetronarce nobiliana	Tetronarce nobiliana	Tetronarce nobiliana	Tetronarce nobiliana	Tetronarce nobiliana	Tetronarce nobiliana	Tetronarce nobiliana
Tm111	Torpedo marmorata	Torpedo torpedo	Sardinia	S	Ttor_H1	OR536609	NA	NA	Torpedo torpedo	BOLD:ABA3840	Torpedo torpedo	Torpedo torpedo	Torpedo torpedo	Torpedo torpedo	Torpedo torpedo	Torpedo torpedo	Torpedo torpedo
Tt35	Torpedo torpedo	Torpedo torpedo	Sardinia	N	Ttor_H1	OR536609	NA	NA	Torpedo torpedo	BOLD:ABA3840	Torpedo torpedo	Torpedo torpedo	Torpedo torpedo	Torpedo torpedo	Torpedo torpedo	Torpedo torpedo	Torpedo torpedo
Tt36	Torpedo torpedo	Torpedo torpedo	Sardinia	S	Ttor_H1	OR536609	NA	NA	Torpedo torpedo	BOLD:ABA3840	Torpedo torpedo	Torpedo torpedo	Torpedo torpedo	Torpedo torpedo	Torpedo torpedo	Torpedo torpedo	Torpedo torpedo
Tt37	Torpedo torpedo	Torpedo torpedo	Sardinia	S	Ttor_H1	OR536609	NA	NA	Torpedo torpedo	BOLD:ABA3840	Torpedo torpedo	Torpedo torpedo	Torpedo torpedo	Torpedo torpedo	Torpedo torpedo	Torpedo torpedo	Torpedo torpedo
Tt38	Torpedo torpedo	Torpedo torpedo	Sardinia	S	Ttor_H1	OR536609	NA	NA	Torpedo torpedo	BOLD:ABA3840	Torpedo torpedo	Torpedo torpedo	Torpedo torpedo	Torpedo torpedo	Torpedo torpedo	Torpedo torpedo	Torpedo torpedo
Tt43	Torpedo torpedo	Torpedo torpedo	Sardinia	W	Ttor_H1	OR536609	NA	NA	Torpedo torpedo	BOLD:ABA3840	Torpedo torpedo	Torpedo torpedo	Torpedo torpedo	Torpedo torpedo	Torpedo torpedo	Torpedo torpedo	Torpedo torpedo
Tt44	Torpedo torpedo	Torpedo torpedo	Sardinia	W	Ttor_H1	OR536609	NA	NA	Torpedo torpedo	BOLD:ABA3840	Torpedo torpedo	Torpedo torpedo	Torpedo torpedo	Torpedo torpedo	Torpedo torpedo	Torpedo torpedo	Torpedo torpedo
Tt48	Torpedo torpedo	Torpedo torpedo	Sardinia	W	Ttor_H1	OR536609	NA	NA	Torpedo torpedo	BOLD:ABA3840	Torpedo torpedo	Torpedo torpedo	Torpedo torpedo	Torpedo torpedo	Torpedo torpedo	Torpedo torpedo	Torpedo torpedo
Tt49	Torpedo torpedo	Torpedo torpedo	Sardinia	W	Ttor_H1	OR536609	NA	NA	Torpedo torpedo	BOLD:ABA3840	Torpedo torpedo	Torpedo torpedo	Torpedo torpedo	Torpedo torpedo	Torpedo torpedo	Torpedo torpedo	Torpedo torpedo
Tt01	Torpedo torpedo	Torpedo torpedo	Sardinia	N	Ttor_H1	OR536609	Ttor_H1	OR540866	Torpedo torpedo	BOLD:ABA3840	Torpedo torpedo	Torpedo torpedo	Torpedo torpedo	Torpedo torpedo	Torpedo torpedo	Torpedo torpedo	Torpedo torpedo
Tt05	Torpedo torpedo	Torpedo torpedo	Sardinia	S	Ttor_H1	OR536609	Ttor_H1	OR540866	Torpedo torpedo	BOLD:ABA3840	Torpedo torpedo	Torpedo torpedo	Torpedo torpedo	Torpedo torpedo	Torpedo torpedo	Torpedo torpedo	Torpedo torpedo
Tt07	Torpedo torpedo	Torpedo torpedo	Sardinia	W	Ttor_H1	OR536609	Ttor_H1	OR540866	Torpedo torpedo	BOLD:ABA3840	Torpedo torpedo	Torpedo torpedo	Torpedo torpedo	Torpedo torpedo	Torpedo torpedo	Torpedo torpedo	Torpedo torpedo
Tt09	Torpedo torpedo	Torpedo torpedo	Sardinia	S	Ttor_H1	OR536609	Ttor_H1	OR540866	Torpedo torpedo	BOLD:ABA3840	Torpedo torpedo	Torpedo torpedo	Torpedo torpedo	Torpedo torpedo	Torpedo torpedo	Torpedo torpedo	Torpedo torpedo
Tt11	Torpedo torpedo	Torpedo torpedo	Sardinia	S	Ttor_H1	OR536609	Ttor_H1	OR540866	Torpedo torpedo	BOLD:ABA3840	Torpedo torpedo	Torpedo torpedo	Torpedo torpedo	Torpedo torpedo	Torpedo torpedo	Torpedo torpedo	Torpedo torpedo
Tt12	Torpedo torpedo	Torpedo torpedo	Sardinia	S	Ttor_H1	OR536609	Ttor_H1	OR540866	Torpedo torpedo	BOLD:ABA3840	Torpedo torpedo	Torpedo torpedo	Torpedo torpedo	Torpedo torpedo	Torpedo torpedo	Torpedo torpedo	Torpedo torpedo
Tt13	Torpedo torpedo	Torpedo torpedo	Sardinia	S	Ttor_H1	OR536609	Ttor_H1	OR540866	Torpedo torpedo	BOLD:ABA3840	Torpedo torpedo	Torpedo torpedo	Torpedo torpedo	Torpedo torpedo	Torpedo torpedo	Torpedo torpedo	Torpedo torpedo
Tt18	Torpedo torpedo	Torpedo torpedo	Sardinia	W	Ttor_H1	OR536609	Ttor_H1	OR540866	Torpedo torpedo	BOLD:ABA3840	Torpedo torpedo	Torpedo torpedo	Torpedo torpedo	Torpedo torpedo	Torpedo torpedo	Torpedo torpedo	Torpedo torpedo
Tt19	Torpedo torpedo	Torpedo torpedo	Sardinia	W	Ttor_H1	OR536609	Ttor_H1	OR540866	Torpedo torpedo	BOLD:ABA3840	Torpedo torpedo	Torpedo torpedo	Torpedo torpedo	Torpedo torpedo	Torpedo torpedo	Torpedo torpedo	Torpedo torpedo
Tt21	Torpedo torpedo	Torpedo torpedo	Sardinia	W	Ttor_H1	OR536609	Ttor_H1	OR540866	Torpedo torpedo	BOLD:ABA3840	Torpedo torpedo	Torpedo torpedo	Torpedo torpedo	Torpedo torpedo	Torpedo torpedo	Torpedo torpedo	Torpedo torpedo
Tt25	Torpedo torpedo	Torpedo torpedo	Sardinia	W	Ttor_H1	OR536609	Ttor_H1	OR540866	Torpedo torpedo	BOLD:ABA3840	Torpedo torpedo	Torpedo torpedo	Torpedo torpedo	Torpedo torpedo	Torpedo torpedo	Torpedo torpedo	Torpedo torpedo
Tt26	Torpedo torpedo	Torpedo torpedo	Sardinia	S	Ttor_H1	OR536609	Ttor_H1	OR540866	Torpedo torpedo	BOLD:ABA3840	Torpedo torpedo	Torpedo torpedo	Torpedo torpedo	Torpedo torpedo	Torpedo torpedo	Torpedo torpedo	Torpedo torpedo
Tt28	Torpedo torpedo	Torpedo torpedo	Sardinia	S	Ttor_H1	OR536609	Ttor_H1	OR540866	Torpedo torpedo	BOLD:ABA3840	Torpedo torpedo	Torpedo torpedo	Torpedo torpedo	Torpedo torpedo	Torpedo torpedo	Torpedo torpedo	Torpedo torpedo
Tt30	Torpedo torpedo	Torpedo torpedo	Sardinia	S	Ttor_H1	OR536609	Ttor_H1	OR540866	Torpedo torpedo	BOLD:ABA3840	Torpedo torpedo	Torpedo torpedo	Torpedo torpedo	Torpedo torpedo	Torpedo torpedo	Torpedo torpedo	Torpedo torpedo
Tt33	Torpedo torpedo	Torpedo torpedo	Sardinia	S	Ttor_H1	OR536609	Ttor_H1	OR540866	Torpedo torpedo	BOLD:ABA3840	Torpedo torpedo	Torpedo torpedo	Torpedo torpedo	Torpedo torpedo	Torpedo torpedo	Torpedo torpedo	Torpedo torpedo
Tt02	Torpedo torpedo	Torpedo torpedo	Sardinia	N	Ttor_H1	OR536609	Ttor_H2	OR540867	Torpedo torpedo	BOLD:ABA3840	Torpedo torpedo	Torpedo torpedo	Torpedo torpedo	Torpedo torpedo	Torpedo torpedo	Torpedo torpedo	Torpedo torpedo
Tt08	Torpedo torpedo	Torpedo torpedo	Sardinia	S	Ttor_H1	OR536609	Ttor_H3	OR540868	Torpedo torpedo	BOLD:ABA3840	Torpedo torpedo	Torpedo torpedo	Torpedo torpedo	Torpedo torpedo	Torpedo torpedo	Torpedo torpedo	Torpedo torpedo
Tt10	Torpedo torpedo	Torpedo torpedo	Sardinia	S	Ttor_H1	OR536609	Ttor_H3	OR540868	Torpedo torpedo	BOLD:ABA3840	Torpedo torpedo	Torpedo torpedo	Torpedo torpedo	Torpedo torpedo	Torpedo torpedo	Torpedo torpedo	Torpedo torpedo
Tt31	Torpedo torpedo	Torpedo torpedo	Sardinia	S	Ttor_H1	OR536609	Ttor_H3	OR540868	Torpedo torpedo	BOLD:ABA3840	Torpedo torpedo	Torpedo torpedo	Torpedo torpedo	Torpedo torpedo	Torpedo torpedo	Torpedo torpedo	Torpedo torpedo
Tt14	Torpedo torpedo	Torpedo torpedo	Sardinia	S	Ttor_H1	OR536609	Ttor_H4	OR540869	Torpedo torpedo	BOLD:ABA3840	Torpedo torpedo	Torpedo torpedo	Torpedo torpedo	Torpedo torpedo	Torpedo torpedo	Torpedo torpedo	Torpedo torpedo
Tt34	Torpedo torpedo	Torpedo torpedo	Sardinia	S	Ttor_H1	OR536609	Ttor_H4	OR540869	Torpedo torpedo	BOLD:ABA3840	Torpedo torpedo	Torpedo torpedo	Torpedo torpedo	Torpedo torpedo	Torpedo torpedo	Torpedo torpedo	Torpedo torpedo
Tt27	Torpedo torpedo	Torpedo torpedo	Sardinia	S	Ttor_H1	OR536609	Ttor_H5	OR540870	Torpedo torpedo	BOLD:ABA3840	Torpedo torpedo	Torpedo torpedo	Torpedo torpedo	Torpedo torpedo	Torpedo torpedo	Torpedo torpedo	Torpedo torpedo
Tt46	Torpedo torpedo	Torpedo torpedo	Sardinia	W	Ttor_H2	OR536610	NA	NA	Torpedo torpedo	BOLD:ABA3840	Torpedo torpedo	Torpedo torpedo	Torpedo torpedo	Torpedo torpedo	Torpedo torpedo	Torpedo torpedo	Torpedo torpedo
Tt15	Torpedo torpedo	Torpedo torpedo	Sardinia	NE	Ttor_H2	OR536610	Ttor_H1	OR540866	Torpedo torpedo	BOLD:ABA3840	Torpedo torpedo	Torpedo torpedo	Torpedo torpedo	Torpedo torpedo	Torpedo torpedo	Torpedo torpedo	Torpedo torpedo
Tt17	Torpedo torpedo	Torpedo torpedo	Sardinia	W	Ttor_H2	OR536610	Ttor_H1	OR540866	Torpedo torpedo	BOLD:ABA3840	Torpedo torpedo	Torpedo torpedo	Torpedo torpedo	Torpedo torpedo	Torpedo torpedo	Torpedo torpedo	Torpedo torpedo
Tt20	Torpedo torpedo	Torpedo torpedo	Sardinia	W	Ttor_H2	OR536610	Ttor_H1	OR540866	Torpedo torpedo	BOLD:ABA3840	Torpedo torpedo	Torpedo torpedo	Torpedo torpedo	Torpedo torpedo	Torpedo torpedo	Torpedo torpedo	Torpedo torpedo
Tt22	Torpedo torpedo	Torpedo torpedo	Sardinia	W	Ttor_H2	OR536610	Ttor_H1	OR540866	Torpedo torpedo	BOLD:ABA3840	Torpedo torpedo	Torpedo torpedo	Torpedo torpedo	Torpedo torpedo	Torpedo torpedo	Torpedo torpedo	Torpedo torpedo
Tt06	Torpedo torpedo	Torpedo torpedo	Sardinia	S	Ttor_H2	OR536610	Ttor_H3	OR540868	Torpedo torpedo	BOLD:ABA3840	Torpedo torpedo	Torpedo torpedo	Torpedo torpedo	Torpedo torpedo	Torpedo torpedo	Torpedo torpedo	Torpedo torpedo
Tt41	Torpedo torpedo	Torpedo torpedo	Sardinia	S	Ttor_H3	OR536611	NA	NA	Torpedo torpedo	BOLD:ABA3840	Torpedo torpedo	Torpedo torpedo	Torpedo torpedo	Torpedo torpedo	Torpedo torpedo	Torpedo torpedo	Torpedo torpedo
Tt47	Torpedo torpedo	Torpedo torpedo	Sardinia	W	Ttor_H4	OR536612	NA	NA	Torpedo torpedo	BOLD:ABA3840	Torpedo torpedo	Torpedo torpedo	Torpedo torpedo	Torpedo torpedo	Torpedo torpedo	Torpedo torpedo	Torpedo torpedo
