# Supplementary material for: I Like This New Me: Unravelling Population Structure of Mediterranean Electric Rays and Taxonomic Uncertainties within Torpediniformes
Source: Animals (Basel). 2023 Sep 13;13(18):2899. doi: 10.3390/ani13182899 (PMC10525375; doi:10.3390/ani13182899)
Supplement: Supplementary file 1 [file animals-13-02899-s001.zip › Table S3_Seq_Pub_List.xlsx]

## Sheet: ND2
Table S3a. List of public NADH2 sequences analysed in the present work. For each sample has been reported the species, GenBank accession number, geographical area, reference, haplotype code and the species identification obtained with the methods descibed. Futher details in the main text.
Deposited species	GenBank Accession Number	Area	Reference	DOI Reference	Haplotype Code	YULE	BCMA	ABGD	ASAP	PTP	bPTP	mPTP	Consensus
Benthobatis yangi	KF927751	Taiwan	Naylor et al., 2012	10.1206/754.1	Byan_H1	Benthobatis yangi	Benthobatis yangi	Benthobatis yangi	Benthobatis yangi	Benthobatis yangi	Benthobatis yangi	Benthobatis yangi	Benthobatis yangi
Benthobatis yangi	KF927752	Taiwan	Naylor et al., 2012	10.1206/754.1	Byan_H2	Benthobatis yangi	Benthobatis yangi	Benthobatis yangi	Benthobatis yangi	Benthobatis yangi	Benthobatis yangi	Benthobatis yangi	Benthobatis yangi
Narcine sp	MK335287	Sri Lanka	Fernando et al., 2019	10.11646/zootaxa.4585.2.1	NarciSp_H1	Narcine sp	Narcine sp	Narcine sp	Narcine sp	Narcine sp	Narcine sp	Narcine sp	MOTU 12
Narcine sp	MK335313	Sri Lanka	Fernando et al., 2019	10.11646/zootaxa.4585.2.1	NarciSp_H2	Narcine sp	Narcine sp	Narcine sp	Narcine sp	Narcine sp	Narcine sp	Narcine sp	MOTU 12
Narcine bancroftii	KT119411	Colombia	Gaitán‐Espitia et al., 2016	10.1111/zoj.12417	Nban_H1	Narcine bancroftii	Narcine bancroftii	Narcine brasiliensis	Narcine bancroftii	Narcine bancroftii	Narcine bancroftii	Narcine bancroftii	Narcine bancroftii
Narcine brasiliensis	KT119410	Colombia	Gaitán‐Espitia et al., 2016	10.1111/zoj.12417	Nbra_H1	Narcine brasiliensis	Narcine brasiliensis	Narcine brasiliensis	Narcine brasiliensis	Narcine brasiliensis	Narcine brasiliensis	Narcine brasiliensis	Narcine brasiliensis
Narke capensis	JQ518852	South Africa	Naylor et al., 2012	10.1206/754.1	Ncap_H1	Narke capensis	Narke capensis	Narke capensis	Narke capensis	Narke capensis	Narke capensis	Narke japonica	Narke capensis
Narcine entemedor	JQ518851	Mexico	Naylor et al., 2012	10.1206/754.1	Nent_H1	Narcine entemedor	Narcine entemedor	Narcine entemedor	Narcine entemedor	Narcine entemedor	Narcine entemedor	Narcine entemedor	Narcine entemedor
Narcine entemedor	KM386678	Mexico	Castillo-Páez et al., 2016	10.3109/19401736.2014.963800	Nent_H2	Narcine entemedor	Narcine entemedor	Narcine entemedor	Narcine entemedor	Narcine entemedor	Narcine entemedor	Narcine entemedor	Narcine entemedor
Narke japonica	MZ417389	Taiwan	Unpublished	Unpublished	Njap_H1	Narke japonica	Narke japonica	Narke japonica	Narke japonica	Narke japonica	Narke japonica	Narke japonica	Narke japonica
Narke japonica	OL802921	N/A	Unpublished	Unpublished	Njap_H2	Narke japonica B	Narke japonica B	Narke japonica B	Narke japonica B	Narke japonica B	Narke japonica B	Narke japonica	MOTU 5
Narcine lasti	JQ519044	Western Australia	Naylor et al., 2012	10.1206/754.1	Nlas_H1	Narcinops lasti	Narcinops lasti	Narcinops lasti	Narcinops lasti	Narcinops lasti	Narcinops lasti	Narcinops lasti	Narcinops lasti
Narcine tasmaniensis	JN171594	N/A	Aschliman et al., 2012	10.1016/j.ympev.2011.12.012	Ntas_H1	Narcinops tasmaniensis	Narcinops tasmaniensis	Narcinops tasmaniensis	Narcinops tasmaniensis	Narcinops tasmaniensis	Narcinops tasmaniensis	Narcinops lasti	Narcinops tasmaniensis
Narcine tasmaniensis	JQ518850	Tasman Sea	Naylor et al., 2012	10.1206/754.1	Ntas_H2	Narcinops tasmaniensis	Narcinops tasmaniensis	Narcinops tasmaniensis	Narcinops tasmaniensis	Narcinops tasmaniensis	Narcinops tasmaniensis	Narcinops lasti	Narcinops tasmaniensis
Narcine timlei	OM404361	India	Kumar and Prakash, 2023	10.1155/2023/6829359	Ntim_H1	Narcine timlei B	Narcine timlei B	Narcine timlei B	Narcine timlei B	Narcine timlei B	Narcine timlei B	Narcine timlei B	MOTU 7
Platyrhina sinensis	JN184068	N/A	Aschliman et al., 2012	10.1016/j.ympev.2011.12.012	Psin_H1	Platyrhina sinensis	Platyrhina sinensis	Platyrhina sinensis	Platyrhina sinensis	Platyrhina sinensis	Platyrhina sinensis	Platyrhina sinensis	Platyrhina sinensis
Platyrhina tangi	KF927928	Taiwan	Straube et al., 2013	10.11646/zootaxa.3752.1.16	Ptan_H1	Platyrhina tangi	Platyrhina tangi	Platyrhina tangi	Platyrhina tangi	Platyrhina tangi	Platyrhina tangi	Platyrhina tangi	Platyrhina tangi
Platyrhina tangi	OM102474	China	Unpublished	Unpublished	Ptan_H10	Platyrhina tangi	Platyrhina tangi	Platyrhina tangi	Platyrhina tangi	Platyrhina tangi	Platyrhina tangi	Platyrhina tangi	Platyrhina tangi
Platyrhina tangi	KF927929	Taiwan	Straube et al., 2013	10.11646/zootaxa.3752.1.16	Ptan_H2	Platyrhina tangi	Platyrhina tangi	Platyrhina tangi	Platyrhina tangi	Platyrhina tangi	Platyrhina tangi	Platyrhina tangi	Platyrhina tangi
Platyrhina tangi	KF927930	Taiwan	Straube et al., 2013	10.11646/zootaxa.3752.1.16	Ptan_H3	Platyrhina tangi	Platyrhina tangi	Platyrhina tangi	Platyrhina tangi	Platyrhina tangi	Platyrhina tangi	Platyrhina tangi	Platyrhina tangi
Platyrhina tangi	KF927931	Taiwan	Straube et al., 2013	10.11646/zootaxa.3752.1.16	Ptan_H4	Platyrhina tangi	Platyrhina tangi	Platyrhina tangi	Platyrhina tangi	Platyrhina tangi	Platyrhina tangi	Platyrhina tangi	Platyrhina tangi
Platyrhina tangi	KF927932	Taiwan	Straube et al., 2013	10.11646/zootaxa.3752.1.16	Ptan_H5	Platyrhina tangi	Platyrhina tangi	Platyrhina tangi	Platyrhina tangi	Platyrhina tangi	Platyrhina tangi	Platyrhina tangi	Platyrhina tangi
Platyrhina tangi	KF927933	Taiwan	Straube et al., 2013	10.11646/zootaxa.3752.1.16	Ptan_H6	Platyrhina tangi	Platyrhina tangi	Platyrhina tangi	Platyrhina tangi	Platyrhina tangi	Platyrhina tangi	Platyrhina tangi	Platyrhina tangi
Platyrhina tangi	OM102470	China	Unpublished	Unpublished	Ptan_H7	Platyrhina tangi	Platyrhina tangi	Platyrhina tangi	Platyrhina tangi	Platyrhina tangi	Platyrhina tangi	Platyrhina tangi	Platyrhina tangi
Platyrhina tangi	OM102471	China	Unpublished	Unpublished	Ptan_H7	Platyrhina tangi	Platyrhina tangi	Platyrhina tangi	Platyrhina tangi	Platyrhina tangi	Platyrhina tangi	Platyrhina tangi	Platyrhina tangi
Platyrhina tangi	OM102475	China	Unpublished	Unpublished	Ptan_H7	Platyrhina tangi	Platyrhina tangi	Platyrhina tangi	Platyrhina tangi	Platyrhina tangi	Platyrhina tangi	Platyrhina tangi	Platyrhina tangi
Platyrhina tangi	OM102472	China	Unpublished	Unpublished	Ptan_H8	Platyrhina tangi	Platyrhina tangi	Platyrhina tangi	Platyrhina tangi	Platyrhina tangi	Platyrhina tangi	Platyrhina tangi	Platyrhina tangi
Platyrhina tangi	OM102473	China	Unpublished	Unpublished	Ptan_H9	Platyrhina tangi	Platyrhina tangi	Platyrhina tangi	Platyrhina tangi	Platyrhina tangi	Platyrhina tangi	Platyrhina tangi	Platyrhina tangi
Platyrhinoidis triseriata	JN184069	N/A	Aschliman et al., 2012	10.1016/j.ympev.2011.12.012	Ptri_H1	Platyrhinoidis triseriata	Platyrhinoidis triseriata	Platyrhinoidis triseriata	Platyrhinoidis triseriata	Platyrhinoidis triseriata	Platyrhinoidis triseriata	Platyrhinoidis triseriata	Platyrhinoidis triseriata
Platyrhinoidis triseriata	JQ518853	California	Naylor et al., 2012	10.1206/754.1	Ptri_H1	Platyrhinoidis triseriata	Platyrhinoidis triseriata	Platyrhinoidis triseriata	Platyrhinoidis triseriata	Platyrhinoidis triseriata	Platyrhinoidis triseriata	Platyrhinoidis triseriata	Platyrhinoidis triseriata
Pteroplatytrygon violacea	KJ641617	N/A	Yang et al., 2016	10.3109/19401736.2014.926493	Pvio_H1	Pteroplatytrygon violacea	Pteroplatytrygon violacea	Pteroplatytrygon violacea	Pteroplatytrygon violacea	Pteroplatytrygon violacea	Pteroplatytrygon violacea	Pteroplatytrygon violacea	Pteroplatytrygon violacea
Typhlonarke aysoni	JN184082	N/A	Aschliman et al., 2012	10.1016/j.ympev.2011.12.012	Tays_H1	Typhlonarke aysoni	Typhlonarke aysoni	Typhlonarke aysoni	Typhlonarke aysoni	Typhlonarke aysoni	Typhlonarke aysoni	Typhlonarke aysoni	Typhlonarke aysoni
Typhlonarke aysoni	JQ519142	New Zealand	Naylor et al., 2012	10.1206/754.1	Tays_H1	Typhlonarke aysoni	Typhlonarke aysoni	Typhlonarke aysoni	Typhlonarke aysoni	Typhlonarke aysoni	Typhlonarke aysoni	Typhlonarke aysoni	Typhlonarke aysoni
Torpedo fuscomaculata	JQ518934	South Africa	Naylor et al., 2012	10.1206/754.1	Tfus_H1	Torpedo fuscomaculata	Torpedo fuscomaculata	Torpedo fuscomaculata	Torpedo fuscomaculata	Torpedo fuscomaculata	Torpedo fuscomaculata	Torpedo torpedo	Torpedo fuscomaculata
Torpedo mackayana	JQ518929	Senegal	Naylor et al., 2012	10.1206/754.1	Tmac_H1	Torpedo mackayana	Torpedo mackayana	Torpedo mackayana	Torpedo mackayana	Torpedo mackayana	Torpedo mackayana	Torpedo mackayana	Torpedo mackayana
Torpedo marmorata	KY909840	Malta	Vella et al., 2017	10.1016/j.margen.2017.08.008	Tmar_H1	Torpedo marmorata	Torpedo marmorata	Torpedo marmorata	Torpedo marmorata	Torpedo marmorata	Torpedo marmorata	Torpedo marmorata	Torpedo marmorata
Torpedo marmorata	KY949232	Spain	Ramírez‐Amaro et al., 2018	10.1111/zsc.12315	Tmar_H2	Torpedo marmorata	Torpedo marmorata	Torpedo marmorata	Torpedo marmorata	Torpedo marmorata	Torpedo marmorata	Torpedo marmorata	Torpedo marmorata
Torpedo marmorata	MT274576	Greece	Kousteni et al., 2021	10.3390/genes12030324	Tmar_H21	Torpedo marmorata	Torpedo marmorata	Torpedo marmorata	Torpedo marmorata	Torpedo marmorata	Torpedo marmorata	Torpedo marmorata	Torpedo marmorata
Torpedo marmorata	KY909843	Malta	Vella et al., 2017	10.1016/j.margen.2017.08.008	Tmar_H25	Torpedo marmorata	Torpedo marmorata	Torpedo marmorata	Torpedo marmorata	Torpedo marmorata	Torpedo marmorata	Torpedo marmorata	Torpedo marmorata
Torpedo marmorata	KY909838	Malta	Vella et al., 2017	10.1016/j.margen.2017.08.008	Tmar_H26	Torpedo marmorata	Torpedo marmorata	Torpedo marmorata	Torpedo marmorata	Torpedo marmorata	Torpedo marmorata	Torpedo marmorata	Torpedo marmorata
Torpedo marmorata	KY909842	Malta	Vella et al., 2017	10.1016/j.margen.2017.08.008	Tmar_H26	Torpedo marmorata	Torpedo marmorata	Torpedo marmorata	Torpedo marmorata	Torpedo marmorata	Torpedo marmorata	Torpedo marmorata	Torpedo marmorata
Torpedo marmorata	KY909839	Malta	Vella et al., 2017	10.1016/j.margen.2017.08.008	Tmar_H27	Torpedo marmorata	Torpedo marmorata	Torpedo marmorata	Torpedo marmorata	Torpedo marmorata	Torpedo marmorata	Torpedo marmorata	Torpedo marmorata
Torpedo marmorata	KY909841	Malta	Vella et al., 2017	10.1016/j.margen.2017.08.008	Tmar_H27	Torpedo marmorata	Torpedo marmorata	Torpedo marmorata	Torpedo marmorata	Torpedo marmorata	Torpedo marmorata	Torpedo marmorata	Torpedo marmorata
Torpedo marmorata	KY949231	Spain	Ramírez‐Amaro et al., 2018	10.1111/zsc.12315	Tmar_H28	Torpedo marmorata	Torpedo marmorata	Torpedo marmorata	Torpedo marmorata	Torpedo marmorata	Torpedo marmorata	Torpedo marmorata	Torpedo marmorata
Torpedo marmorata	KY949233	Spain	Ramírez‐Amaro et al., 2018	10.1111/zsc.12315	Tmar_H29	Torpedo marmorata	Torpedo marmorata	Torpedo marmorata	Torpedo marmorata	Torpedo marmorata	Torpedo marmorata	Torpedo marmorata	Torpedo marmorata
Torpedo marmorata	JQ518928	Senegal	Naylor et al., 2012	10.1206/754.1	Tmar_H30	Torpedo marmorata B	Torpedo marmorata B	Torpedo marmorata B	Torpedo marmorata B	Torpedo marmorata B	Torpedo marmorata B	Torpedo marmorata B	Torpedo bauchotae
Torpedo macneilli	JN184080	N/A	Aschliman et al., 2012	10.1016/j.ympev.2011.12.012	Tnob_H10	Tetronarce nobiliana	Tetronarce nobiliana	Tetronarce nobiliana	Tetronarce nobiliana	Tetronarce nobiliana	Tetronarce nobiliana	Tetronarce nobiliana	Tetronarce nobiliana
Torpedo macneilli	JQ518927	Tasman Sea	Naylor et al., 2012	10.1206/754.1	Tnob_H10	Tetronarce nobiliana	Tetronarce nobiliana	Tetronarce nobiliana	Tetronarce nobiliana	Tetronarce nobiliana	Tetronarce nobiliana	Tetronarce nobiliana	Tetronarce nobiliana
Torpedo nobiliana	JQ518931	Rhode Island, USA	Naylor et al., 2012	10.1206/754.1	Tnob_H8	Tetronarce nobiliana B	Tetronarce nobiliana	Tetronarce nobiliana B	Tetronarce nobiliana	Tetronarce nobiliana B	Tetronarce nobiliana B	Tetronarce nobiliana	Tetronarce occidentalis
Torpedo cf. nobiliana	JQ518933	South Africa	Naylor et al., 2012	10.1206/754.1	Tnob_H9	Tetronarce nobiliana	Tetronarce nobiliana	Tetronarce nobiliana	Tetronarce nobiliana	Tetronarce nobiliana	Tetronarce nobiliana	Tetronarce nobiliana	Tetronarce nobiliana
Torpedo sp	MK335286	Sri Lanka	Fernando et al., 2019	10.11646/zootaxa.4585.2.1	TorpeSp_H1	Torpedo sp	Torpedo sp	Torpedo sp	Torpedo sp	Torpedo sp	Torpedo sp	Torpedo torpedo	MOTU 11
Torpedo sp	MK335311	Sri Lanka	Fernando et al., 2019	10.11646/zootaxa.4585.2.1	TorpeSp_H2	Torpedo sp	Torpedo sp	Torpedo sp	Torpedo sp	Torpedo sp	Torpedo sp	Torpedo torpedo	MOTU 11
Torpedo sp	MK335312	Sri Lanka	Fernando et al., 2019	10.11646/zootaxa.4585.2.1	TorpeSp_H3	Torpedo sp	Torpedo sp	Torpedo sp	Torpedo sp	Torpedo sp	Torpedo sp	Torpedo torpedo	MOTU 11
Torpedo sinuspersici	JQ518932	Iran	Naylor et al., 2012	10.1206/754.1	Tsin_H1	Torpedo sinuspersici	Torpedo sinuspersici	Torpedo sinuspersici	Torpedo sinuspersici	Torpedo sinuspersici	Torpedo sinuspersici	Torpedo torpedo	Torpedo sinuspersici
Torpedo torpedo	JQ518930	Senegal	Naylor et al., 2012	10.1206/754.1	Ttor_H6	Torpedo torpedo B	Torpedo torpedo B	Torpedo torpedo B	Torpedo torpedo B	Torpedo torpedo B	Torpedo torpedo B	Torpedo torpedo	MOTU 10

## Sheet: COI
Supplementary Table 3b. List of public COI sequences analysed in the present work. For each sample has been reported the relative attribution, GenBank and Barcode of Life Data System (BOLD) accession number, geographical area, reference, haplotype code and the species identification obtained through the methods descibed.
Deposited species	GenBank Accession Number	BOLD Accession Number	Area	Reference	DOI Reference	Haplotype Code	YULE	BIN Code	BCMA	ABGD	ASAP	PTP	bPTP	mPTP	Consensus
Benthobatis kreffti	JQ365251	MFSP1940-11	Brazil	Ribeiro et al., 2012	10.1111/1755-0998.12007	Bkre_H1	Benthobatis kreffti	BOLD:AAZ9741	Benthobatis kreffti	Benthobatis kreffti	Benthobatis kreffti	Benthobatis kreffti	Benthobatis kreffti	Benthobatis kreffti	Benthobatis kreffti
Benthobatis kreffti	JQ365252	MFSP1941-11	Brazil	Ribeiro et al., 2012	10.1111/1755-0998.12007	Bkre_H1	Benthobatis kreffti	BOLD:AAZ9741	Benthobatis kreffti	Benthobatis kreffti	Benthobatis kreffti	Benthobatis kreffti	Benthobatis kreffti	Benthobatis kreffti	Benthobatis kreffti
Benthobatis kreffti	JQ365250	MFSP1943-11	Brazil	Ribeiro et al., 2012	10.1111/1755-0998.12007	Bkre_H1	Benthobatis kreffti	BOLD:AAZ9741	Benthobatis kreffti	Benthobatis kreffti	Benthobatis kreffti	Benthobatis kreffti	Benthobatis kreffti	Benthobatis kreffti	Benthobatis kreffti
Benthobatis kreffti	JQ365249	MFSP1944-11	Brazil	Ribeiro et al., 2012	10.1111/1755-0998.12007	Bkre_H1	Benthobatis kreffti	BOLD:AAZ9741	Benthobatis kreffti	Benthobatis kreffti	Benthobatis kreffti	Benthobatis kreffti	Benthobatis kreffti	Benthobatis kreffti	Benthobatis kreffti
Benthobatis moresbyi	KJ768659	N/A	India	Bineesh et al., 2017	10.3109/19401736.2015.1137900	Bmor_H1	Benthobatis moresbyi	BOLD:AAY5544	Benthobatis moresbyi	Benthobatis moresbyi	Benthobatis moresbyi	Benthobatis moresbyi	Benthobatis moresbyi	Benthobatis moresbyi	Benthobatis moresbyi
Benthobatis moresbyi	KJ768660	N/A	India	Bineesh et al., 2017	10.3109/19401736.2015.1137900	Bmor_H1	Benthobatis moresbyi	BOLD:AAY5544	Benthobatis moresbyi	Benthobatis moresbyi	Benthobatis moresbyi	Benthobatis moresbyi	Benthobatis moresbyi	Benthobatis moresbyi	Benthobatis moresbyi
Benthobatis moresbyi	KJ768661	N/A	India	Bineesh et al., 2017	10.3109/19401736.2015.1137900	Bmor_H1	Benthobatis moresbyi	BOLD:AAY5544	Benthobatis moresbyi	Benthobatis moresbyi	Benthobatis moresbyi	Benthobatis moresbyi	Benthobatis moresbyi	Benthobatis moresbyi	Benthobatis moresbyi
Benthobatis moresbyi	KJ768662	N/A	India	Bineesh et al., 2017	10.3109/19401736.2015.1137900	Bmor_H1	Benthobatis moresbyi	BOLD:AAY5544	Benthobatis moresbyi	Benthobatis moresbyi	Benthobatis moresbyi	Benthobatis moresbyi	Benthobatis moresbyi	Benthobatis moresbyi	Benthobatis moresbyi
Benthobatis moresbyi	KJ768663	N/A	India	Bineesh et al., 2017	10.3109/19401736.2015.1137900	Bmor_H1	Benthobatis moresbyi	BOLD:AAY5544	Benthobatis moresbyi	Benthobatis moresbyi	Benthobatis moresbyi	Benthobatis moresbyi	Benthobatis moresbyi	Benthobatis moresbyi	Benthobatis moresbyi
Benthobatis moresbyi	KJ888144	N/A	India	Unpublished	Unpublished	Bmor_H2	Benthobatis moresbyi	BOLD:AAY5544	Benthobatis moresbyi	Benthobatis moresbyi	Benthobatis moresbyi	Benthobatis moresbyi	Benthobatis moresbyi	Benthobatis moresbyi	Benthobatis moresbyi
Benthobatis moresbyi	MT776893	N/A	India	Bhagyalekshmi and Kumar, 2021	10.1016/j.rsma.2021.101738	Bmor_H2	Benthobatis moresbyi	BOLD:AAY5544	Benthobatis moresbyi	Benthobatis moresbyi	Benthobatis moresbyi	Benthobatis moresbyi	Benthobatis moresbyi	Benthobatis moresbyi	Benthobatis moresbyi
Discopyge tschudii	EU074415	FARG022-06	Patagonia	Mabragaña et al., 2011	10.1371/journal.pone.0028655	Dtsc_H1	Discopyge tschudii	BOLD:AAE8587	Discopyge tschudii	Discopyge tschudii	Discopyge tschudii	Discopyge tschudii	Discopyge tschudii	Discopyge tschudii	Discopyge tschudii
Torpediniformes	N/A	CCB025-12	Argentina	Unpublished	Unpublished	Dtsc_H1	Discopyge tschudii	BOLD:AAE8587	Discopyge tschudii	Discopyge tschudii	Discopyge tschudii	Discopyge tschudii	Discopyge tschudii	Discopyge tschudii	Discopyge tschudii
Torpediniformes	N/A	CCB029-12	Argentina	Unpublished	Unpublished	Dtsc_H1	Discopyge tschudii	BOLD:AAE8587	Discopyge tschudii	Discopyge tschudii	Discopyge tschudii	Discopyge tschudii	Discopyge tschudii	Discopyge tschudii	Discopyge tschudii
Torpediniformes	N/A	CCB030-12	Argentina	Unpublished	Unpublished	Dtsc_H1	Discopyge tschudii	BOLD:AAE8587	Discopyge tschudii	Discopyge tschudii	Discopyge tschudii	Discopyge tschudii	Discopyge tschudii	Discopyge tschudii	Discopyge tschudii
Torpediniformes	N/A	FARGB064-11	Argentina	Unpublished	Unpublished	Dtsc_H1	Discopyge tschudii	BOLD:AAE8587	Discopyge tschudii	Discopyge tschudii	Discopyge tschudii	Discopyge tschudii	Discopyge tschudii	Discopyge tschudii	Discopyge tschudii
Discopyge tschudii	N/A	FCHIL165-06	Chile	Unpublished	Unpublished	Dtsc_H1	Discopyge tschudii	BOLD:AAE8587	Discopyge tschudii	Discopyge tschudii	Discopyge tschudii	Discopyge tschudii	Discopyge tschudii	Discopyge tschudii	Discopyge tschudii
Discopyge tschudii	KU737844	N/A	Chile	Unpublished	Unpublished	Dtsc_H1	Discopyge tschudii	BOLD:AAE8587	Discopyge tschudii	Discopyge tschudii	Discopyge tschudii	Discopyge tschudii	Discopyge tschudii	Discopyge tschudii	Discopyge tschudii
Discopyge tschudii	EU074413	FARG251-06	Argentina	Mabragaña et al., 2011	10.1371/journal.pone.0028655	Dtsc_H2	Discopyge tschudii	BOLD:AAE8587	Discopyge tschudii	Discopyge tschudii	Discopyge tschudii	Discopyge tschudii	Discopyge tschudii	Discopyge tschudii	Discopyge tschudii
Discopyge tschudii	EU074412	FARG023-06	Patagonia	Mabragaña et al., 2011	10.1371/journal.pone.0028655	Dtsc_H2	Discopyge tschudii	BOLD:AAE8587	Discopyge tschudii	Discopyge tschudii	Discopyge tschudii	Discopyge tschudii	Discopyge tschudii	Discopyge tschudii	Discopyge tschudii
Discopyge tschudii	EU074414	FARG024-06	Patagonia	Mabragaña et al., 2011	10.1371/journal.pone.0028655	Dtsc_H3	Discopyge tschudii	BOLD:AAE8587	Discopyge tschudii	Discopyge tschudii	Discopyge tschudii	Discopyge tschudii	Discopyge tschudii	Discopyge tschudii	Discopyge tschudii
Electrolux addisoni	N/A	SAIAB301-06	South Africa	Unpublished	Unpublished	Eadd_H1	Electrolux addisoni	BOLD:AAG9767	Electrolux addisoni	Electrolux addisoni	Electrolux addisoni	Electrolux addisoni	Electrolux addisoni	Electrolux addisoni	Electrolux addisoni
Narcine sp	MN105768	GBMNB8864-20	Brazil	Rodrigues Filho et al., 2020	10.1016/j.fishres.2019.105407	NarciSp_H1	Narcine sp	BOLD:AAD7045	Narcine sp	Narcine brasiliensis	Narcine brasiliensis	Narcine brasiliensis	Narcine brasiliensis	Narcine brasiliensis	Narcine brasiliensis
Narcine sp	MN105769	GBMNB8865-20	Brazil	Rodrigues Filho et al., 2020	10.1016/j.fishres.2019.105407	NarciSp_H1	Narcine sp	BOLD:AAD7045	Narcine sp	Narcine brasiliensis	Narcine brasiliensis	Narcine brasiliensis	Narcine brasiliensis	Narcine brasiliensis	Narcine brasiliensis
Narcine sp	MN105770	GBMNB8866-20	Brazil	Rodrigues Filho et al., 2020	10.1016/j.fishres.2019.105407	NarciSp_H1	Narcine sp	BOLD:AAD7045	Narcine sp	Narcine brasiliensis	Narcine brasiliensis	Narcine brasiliensis	Narcine brasiliensis	Narcine brasiliensis	Narcine brasiliensis
Narcine sp	MN105771	GBMNB8867-20	Brazil	Rodrigues Filho et al., 2020	10.1016/j.fishres.2019.105407	NarciSp_H1	Narcine sp	BOLD:AAD7045	Narcine sp	Narcine brasiliensis	Narcine brasiliensis	Narcine brasiliensis	Narcine brasiliensis	Narcine brasiliensis	Narcine brasiliensis
Narcine sp	MN105772	GBMNB8868-20	Brazil	Rodrigues Filho et al., 2020	10.1016/j.fishres.2019.105407	NarciSp_H1	Narcine sp	BOLD:AAD7045	Narcine sp	Narcine brasiliensis	Narcine brasiliensis	Narcine brasiliensis	Narcine brasiliensis	Narcine brasiliensis	Narcine brasiliensis
Narcine sp	MN105773	GBMNB8869-20	Brazil	Rodrigues Filho et al., 2020	10.1016/j.fishres.2019.105407	NarciSp_H1	Narcine sp	BOLD:AAD7045	Narcine sp	Narcine brasiliensis	Narcine brasiliensis	Narcine brasiliensis	Narcine brasiliensis	Narcine brasiliensis	Narcine brasiliensis
Narcine sp	MN105774	GBMNB8870-20	Brazil	Rodrigues Filho et al., 2020	10.1016/j.fishres.2019.105407	NarciSp_H1	Narcine sp	BOLD:AAD7045	Narcine sp	Narcine brasiliensis	Narcine brasiliensis	Narcine brasiliensis	Narcine brasiliensis	Narcine brasiliensis	Narcine brasiliensis
Narcine sp	MN105775	GBMNB8871-20	Brazil	Rodrigues Filho et al., 2020	10.1016/j.fishres.2019.105407	NarciSp_H1	Narcine sp	BOLD:AAD7045	Narcine sp	Narcine brasiliensis	Narcine brasiliensis	Narcine brasiliensis	Narcine brasiliensis	Narcine brasiliensis	Narcine brasiliensis
Narcine sp	MN105776	GBMNB8872-20	Brazil	Rodrigues Filho et al., 2020	10.1016/j.fishres.2019.105407	NarciSp_H1	Narcine sp	BOLD:AAD7045	Narcine sp	Narcine brasiliensis	Narcine brasiliensis	Narcine brasiliensis	Narcine brasiliensis	Narcine brasiliensis	Narcine brasiliensis
Narcine sp	MN105777	GBMNB8873-20	Brazil	Rodrigues Filho et al., 2020	10.1016/j.fishres.2019.105407	NarciSp_H1	Narcine sp	BOLD:AAD7045	Narcine sp	Narcine brasiliensis	Narcine brasiliensis	Narcine brasiliensis	Narcine brasiliensis	Narcine brasiliensis	Narcine brasiliensis
Narcine sp	MN105778	GBMNB8874-20	Brazil	Rodrigues Filho et al., 2020	10.1016/j.fishres.2019.105407	NarciSp_H1	Narcine sp	BOLD:AAD7045	Narcine sp	Narcine brasiliensis	Narcine brasiliensis	Narcine brasiliensis	Narcine brasiliensis	Narcine brasiliensis	Narcine brasiliensis
Narcine sp	MN105781	GBMNB8877-20	Brazil	Rodrigues Filho et al., 2020	10.1016/j.fishres.2019.105407	NarciSp_H1	Narcine sp	BOLD:AAD7045	Narcine sp	Narcine brasiliensis	Narcine brasiliensis	Narcine brasiliensis	Narcine brasiliensis	Narcine brasiliensis	Narcine brasiliensis
Narcine sp	MN105843	GBMNB8939-20	Brazil	Rodrigues Filho et al., 2020	10.1016/j.fishres.2019.105407	NarciSp_H1	Narcine sp	BOLD:AAD7045	Narcine sp	Narcine brasiliensis	Narcine brasiliensis	Narcine brasiliensis	Narcine brasiliensis	Narcine brasiliensis	Narcine brasiliensis
Narcine sp	MN105779	GBMNB8875-20	Brazil	Rodrigues Filho et al., 2020	10.1016/j.fishres.2019.105407	NarciSp_H2	Narcine sp	BOLD:AAD7045	Narcine sp	Narcine brasiliensis	Narcine brasiliensis	Narcine brasiliensis	Narcine brasiliensis	Narcine brasiliensis	Narcine brasiliensis
Narcine bancroftii	KF461206	CFSAN188-11	Alabama	Deeds et al., 2014	10.5740/jaoacint.14-111	Nban_H1	Narcine brasiliensis	BOLD:AAD7045	Narcine brasiliensis	Narcine brasiliensis	Narcine brasiliensis	Narcine brasiliensis	Narcine brasiliensis	Narcine brasiliensis	Narcine brasiliensis
Narcine bancroftii	KT119411	N/A	Colombia	Gaitán‐Espitia et al., 2016	10.1111/zoj.12417	Nban_H1	Narcine brasiliensis	BOLD:AAD7045	Narcine brasiliensis	Narcine brasiliensis	Narcine brasiliensis	Narcine brasiliensis	Narcine brasiliensis	Narcine brasiliensis	Narcine brasiliensis
Torpediniformes	N/A	CBPM079-11	Mexico	Unpublished	Unpublished	Nbra_H1	Narcine brasiliensis	BOLD:AAD7045	Narcine brasiliensis	Narcine brasiliensis	Narcine brasiliensis	Narcine brasiliensis	Narcine brasiliensis	Narcine brasiliensis	Narcine brasiliensis
Narcine brasiliensis	GU672629	MXIII395-09	Mexico	Unpublished	Unpublished	Nbra_H1	Narcine brasiliensis	BOLD:AAD7045	Narcine brasiliensis	Narcine brasiliensis	Narcine brasiliensis	Narcine brasiliensis	Narcine brasiliensis	Narcine brasiliensis	Narcine brasiliensis
Narcine brasiliensis	HQ575753	MXIV376-10	Mexico	Unpublished	Unpublished	Nbra_H2	Narcine brasiliensis	BOLD:AAD7045	Narcine brasiliensis	Narcine brasiliensis	Narcine brasiliensis	Narcine brasiliensis	Narcine brasiliensis	Narcine brasiliensis	Narcine brasiliensis
Narcine brasiliensis	GU672624	MXIII394-09	Mexico	Unpublished	Unpublished	Nbra_H3	Narcine brasiliensis	BOLD:AAD7045	Narcine brasiliensis	Narcine brasiliensis	Narcine brasiliensis	Narcine brasiliensis	Narcine brasiliensis	Narcine brasiliensis	Narcine brasiliensis
Narcine brasiliensis	GU672627	MXIII396-09	Mexico	Unpublished	Unpublished	Nbra_H3	Narcine brasiliensis	BOLD:AAD7045	Narcine brasiliensis	Narcine brasiliensis	Narcine brasiliensis	Narcine brasiliensis	Narcine brasiliensis	Narcine brasiliensis	Narcine brasiliensis
Narcine brasiliensis	GU672626	MXIII397-09	Mexico	Unpublished	Unpublished	Nbra_H3	Narcine brasiliensis	BOLD:AAD7045	Narcine brasiliensis	Narcine brasiliensis	Narcine brasiliensis	Narcine brasiliensis	Narcine brasiliensis	Narcine brasiliensis	Narcine brasiliensis
Narcine brasiliensis	GU672628	MXIII398-09	Mexico	Unpublished	Unpublished	Nbra_H3	Narcine brasiliensis	BOLD:AAD7045	Narcine brasiliensis	Narcine brasiliensis	Narcine brasiliensis	Narcine brasiliensis	Narcine brasiliensis	Narcine brasiliensis	Narcine brasiliensis
Narcine brasiliensis	MG703522	N/A	Brazil	Almerón-Souza et al., 2018	10.3389/fgene.2018.00138	Nbra_H4	Narcine brasiliensis	BOLD:AAD7045	Narcine brasiliensis	Narcine brasiliensis	Narcine brasiliensis	Narcine brasiliensis	Narcine brasiliensis	Narcine brasiliensis	Narcine brasiliensis
Narcine brasiliensis	MK085593	N/A	Brazil	Ferrette et al., 2019	10.3390/genes10040304	Nbra_H5	Narcine brasiliensis	BOLD:AAD7045	Narcine brasiliensis	Narcine brasiliensis	Narcine brasiliensis	Narcine brasiliensis	Narcine brasiliensis	Narcine brasiliensis	Narcine brasiliensis
Narcine brasiliensis	MK085699	N/A	Brazil	Ferrette et al., 2019	10.3390/genes10040304	Nbra_H5	Narcine brasiliensis	BOLD:AAD7045	Narcine brasiliensis	Narcine brasiliensis	Narcine brasiliensis	Narcine brasiliensis	Narcine brasiliensis	Narcine brasiliensis	Narcine brasiliensis
Narcine brasiliensis	MK085733	N/A	Brazil	Ferrette et al., 2019	10.3390/genes10040304	Nbra_H5	Narcine brasiliensis	BOLD:AAD7045	Narcine brasiliensis	Narcine brasiliensis	Narcine brasiliensis	Narcine brasiliensis	Narcine brasiliensis	Narcine brasiliensis	Narcine brasiliensis
Narcine brasiliensis	KT119410	N/A	Colombia	Gaitán‐Espitia et al., 2016	10.1111/zoj.12417	Nbra_H6	Narcine brasiliensis	BOLD:AAD7045	Narcine brasiliensis	Narcine brasiliensis	Narcine brasiliensis	Narcine brasiliensis	Narcine brasiliensis	Narcine brasiliensis	Narcine brasiliensis
Narcine brasiliensis	JQ365452	MFSP2040-11	Brazil	Ribeiro et al., 2012	10.1111/1755-0998.12007	Nbra_H6	Narcine brasiliensis	BOLD:AAD7045	Narcine brasiliensis	Narcine brasiliensis	Narcine brasiliensis	Narcine brasiliensis	Narcine brasiliensis	Narcine brasiliensis	Narcine brasiliensis
Narcine brasiliensis	JX124815	MFSP586-10	Brazil	Ribeiro et al., 2012	10.1111/1755-0998.12007	Nbra_H6	Narcine brasiliensis	BOLD:AAD7045	Narcine brasiliensis	Narcine brasiliensis	Narcine brasiliensis	Narcine brasiliensis	Narcine brasiliensis	Narcine brasiliensis	Narcine brasiliensis
Narcine brasiliensis	JX034007	MFSP791-11	Brazil	Ribeiro et al., 2012	10.1111/1755-0998.12007	Nbra_H6	Narcine brasiliensis	BOLD:AAD7045	Narcine brasiliensis	Narcine brasiliensis	Narcine brasiliensis	Narcine brasiliensis	Narcine brasiliensis	Narcine brasiliensis	Narcine brasiliensis
Narcine brasiliensis	KF930170	UKFBJ682-08	Texas	Unpublished	Unpublished	Nbra_H7	Narcine brasiliensis	BOLD:AAD7045	Narcine brasiliensis	Narcine brasiliensis	Narcine brasiliensis	Narcine brasiliensis	Narcine brasiliensis	Narcine brasiliensis	Narcine brasiliensis
Narcine brevilabiata	FJ237832	CFCS011-08	China	Zhang and Hanner, 2012	10.1371/journal.pone.0030621	Nbre_H1	Narcine brevilabiata	BOLD:AAF7149	Narcine brevilabiata	Narcine brevilabiata	Narcine brevilabiata	Narcine brevilabiata	Narcine brevilabiata	Narcine brevilabiata	Narcine brevilabiata
Narcine brevilabiata	FJ237831	CFCS161-08	China	Zhang and Hanner, 2012	10.1371/journal.pone.0030621	Nbre_H1	Narcine brevilabiata	BOLD:AAF7149	Narcine brevilabiata	Narcine brevilabiata	Narcine brevilabiata	Narcine brevilabiata	Narcine brevilabiata	Narcine brevilabiata	Narcine brevilabiata
Narcine brevilabiata	FJ237830	CFCS162-08	China	Zhang and Hanner, 2012	10.1371/journal.pone.0030621	Nbre_H1	Narcine brevilabiata	BOLD:AAF7149	Narcine brevilabiata	Narcine brevilabiata	Narcine brevilabiata	Narcine brevilabiata	Narcine brevilabiata	Narcine brevilabiata	Narcine brevilabiata
Narcine brevilabiata	N/A	JTFR123-17	Vietnam	Unpublished	Unpublished	Nbre_H1	Narcine brevilabiata	BOLD:AAF7149	Narcine brevilabiata	Narcine brevilabiata	Narcine brevilabiata	Narcine brevilabiata	Narcine brevilabiata	Narcine brevilabiata	Narcine brevilabiata
Narcine brevilabiata	OQ385062	N/A	Malaysia	Loh et al., 2023	10.3390/ani13061002	Nbre_H2	Narcine brevilabiata	BOLD:AAF7149	Narcine brevilabiata	Narcine brevilabiata	Narcine brevilabiata	Narcine brevilabiata	Narcine brevilabiata	Narcine brevilabiata	Narcine brevilabiata
Narcine brevilabiata	N/A	FOAK700-10	Malaysia	Unpublished	Unpublished	Nbre_H2	Narcine brevilabiata	BOLD:AAF7149	Narcine brevilabiata	Narcine brevilabiata	Narcine brevilabiata	Narcine brevilabiata	Narcine brevilabiata	Narcine brevilabiata	Narcine brevilabiata
Narcine brevilabiata	N/A	JTFR128-17	Vietnam	Unpublished	Unpublished	Nbre_H2	Narcine brevilabiata	BOLD:AAF7149	Narcine brevilabiata	Narcine brevilabiata	Narcine brevilabiata	Narcine brevilabiata	Narcine brevilabiata	Narcine brevilabiata	Narcine brevilabiata
Narcine brevilabiata	N/A	FOAK701-10	Malaysia	Unpublished	Unpublished	Nbre_H3	Narcine brevilabiata	BOLD:AAF7149	Narcine brevilabiata	Narcine brevilabiata	Narcine brevilabiata	Narcine brevilabiata	Narcine brevilabiata	Narcine brevilabiata	Narcine brevilabiata
Narcine brevilabiata	N/A	JTFR122-17	Vietnam	Unpublished	Unpublished	Nbre_H4	Narcine brevilabiata	BOLD:AAF7149	Narcine brevilabiata	Narcine brevilabiata	Narcine brevilabiata	Narcine brevilabiata	Narcine brevilabiata	Narcine brevilabiata B	Narcine brevilabiata
Narcine brevilabiata	OQ385061	N/A	Malaysia	Loh et al., 2023	10.3390/ani13061002	Nbre_H5	Narcine brevilabiata	BOLD:AAF7149	Narcine brevilabiata	Narcine brevilabiata	Narcine brevilabiata	Narcine brevilabiata	Narcine brevilabiata	Narcine brevilabiata	Narcine brevilabiata
Narcine brunnea	MH429319	ANGBF25810-19	Bangladesh	Ahmed et al., 2021	10.1002/ece3.7355	Nbru_H1	Narcine brunnea	BOLD:ADX2795	Narcine brunnea	Narcine brunnea	Narcine brunnea	Narcine brunnea	Narcine brunnea	Narcine brunnea	Narcine brunnea
Narcine brunnea	MH882465	N/A	Bangladesh	Ahmed et al., 2021	10.1002/ece3.7355	Nbru_H1	Narcine brunnea	BOLD:ADX2795	Narcine brunnea	Narcine brunnea	Narcine brunnea	Narcine brunnea	Narcine brunnea	Narcine brunnea	Narcine brunnea
Narcine brunnea	MZ424206	GBMNF42952-22	Bangladesh	Unpublished	Unpublished	Nbru_H1	Narcine brunnea	BOLD:ADX2795	Narcine brunnea	Narcine brunnea	Narcine brunnea	Narcine brunnea	Narcine brunnea	Narcine brunnea	Narcine brunnea
Narcine brunnea	MZ424208	GBMNF42954-22	Bangladesh	Unpublished	Unpublished	Nbru_H1	Narcine brunnea	BOLD:ADX2795	Narcine brunnea	Narcine brunnea	Narcine brunnea	Narcine brunnea	Narcine brunnea	Narcine brunnea	Narcine brunnea
Narcine brunnea	MH882464	N/A	Bangladesh	Ahmed et al., 2021	10.1002/ece3.7355	Nbru_H2	Narcine brunnea	BOLD:ADX2795	Narcine brunnea	Narcine brunnea	Narcine brunnea	Narcine brunnea	Narcine brunnea	Narcine brunnea	Narcine brunnea
Narcine brunnea	MK792776	N/A	Bangladesh	Unpublished	Unpublished	Nbru_H3	Narcine brunnea	BOLD:ADX2795	Narcine brunnea	Narcine brunnea	Narcine brunnea	Narcine brunnea	Narcine brunnea	Narcine brunnea	Narcine brunnea
Narcine brunnea	MN083105	GBMNB8593-20	Bangladesh	Ahmed et al., 2021	10.1002/ece3.7355	Nbru_H4	Narcine brunnea	BOLD:ADX2795	Narcine brunnea	Narcine brunnea	Narcine brunnea	Narcine brunnea	Narcine brunnea	Narcine brunnea	Narcine brunnea
Narcine brunnea	MZ424207	GBMNF42953-22	Bangladesh	Unpublished	Unpublished	Nbru_H5	Narcine brunnea	BOLD:ADX2795	Narcine brunnea	Narcine brunnea	Narcine brunnea	Narcine brunnea	Narcine brunnea	Narcine brunnea	Narcine brunnea
Narcine brunnea	FJ583678	TZAIC923-06	Sri Lanka	Steinke et al., 2009	10.1371/journal.pone.0006300	Nbru_H6	Narcine brunnea B	BOLD:AAX3713	Narcine brunnea B	Narcine brunnea B	Narcine brunnea B	Narcine brunnea B	Narcine brunnea B	Narcine brunnea	MOTU 6
Narcine entemedor	KM386678	GBMNA14227-19	Mexico	Castillo-Páez et al., 2016	10.3109/19401736.2014.963800	Nent_H1	Narcine entemedor	BOLD:AAN2285	Narcine entemedor	Narcine entemedor	Narcine entemedor	Narcine entemedor	Narcine entemedor	Narcine entemedor	Narcine entemedor
Narcine entemedor	MG837960	N/A	Mexico	Sarmiento-Camacho et al., 2018	10.1139/gen-2017-0222	Nent_H1	Narcine entemedor	BOLD:AAN2285	Narcine entemedor	Narcine entemedor	Narcine entemedor	Narcine entemedor	Narcine entemedor	Narcine entemedor	Narcine entemedor
Narcine entemedor	MK070517	ANGBF25811-19	Peru	Marín et al., 2018	10.1371/journal.pone.0206596	Nent_H2	Narcine entemedor	BOLD:AAN2285	Narcine entemedor	Narcine entemedor	Narcine entemedor	Narcine entemedor	Narcine entemedor	Narcine entemedor	Narcine entemedor
Narcine entemedor	MH194488	ANGBF25812-19	Peru	Marín et al., 2018	10.1371/journal.pone.0206596	Nent_H2	Narcine entemedor	BOLD:AAN2285	Narcine entemedor	Narcine entemedor	Narcine entemedor	Narcine entemedor	Narcine entemedor	Narcine entemedor	Narcine entemedor
Narcine entemedor	MH194459	ANGBF25813-19	Peru	Marín et al., 2018	10.1371/journal.pone.0206596	Nent_H2	Narcine entemedor	BOLD:AAN2285	Narcine entemedor	Narcine entemedor	Narcine entemedor	Narcine entemedor	Narcine entemedor	Narcine entemedor	Narcine entemedor
Narcine lingula	N/A	JTFR130-17	Vietnam	Unpublished	Unpublished	Nlin_H1	Narcine lingula	BOLD:ADH6335	Narcine lingula	Narcine lingula	Narcine maculata	Narcine lingula	Narcine lingula	Narcine maculata	Narcine lingula
Narcine lingula	N/A	JTFR132-17	Vietnam	Unpublished	Unpublished	Nlin_H1	Narcine lingula	BOLD:ADH6335	Narcine lingula	Narcine lingula	Narcine maculata	Narcine lingula	Narcine lingula	Narcine maculata	Narcine lingula
Narcine lingula	N/A	JTFR133-17	Vietnam	Unpublished	Unpublished	Nlin_H1	Narcine lingula	BOLD:ADH6335	Narcine lingula	Narcine lingula	Narcine maculata	Narcine lingula	Narcine lingula	Narcine maculata	Narcine lingula
Narcine lingula	N/A	JTFR134-17	Vietnam	Unpublished	Unpublished	Nlin_H1	Narcine lingula	BOLD:ADH6335	Narcine lingula	Narcine lingula	Narcine maculata	Narcine lingula	Narcine lingula	Narcine maculata	Narcine lingula
Narcine maculata	KF899598	ANGBF10778-15	India	Bineesh et al., 2017	10.3109/19401736.2015.1137900	Nmac_H1	Narcine maculata	BOLD:ACS3597	Narcine maculata	Narcine maculata	Narcine maculata	Narcine maculata	Narcine maculata	Narcine maculata	Narcine maculata
Narcine maculata	KF899599	ANGBF10779-15	India	Bineesh et al., 2017	10.3109/19401736.2015.1137900	Nmac_H1	Narcine maculata	BOLD:ACS3597	Narcine maculata	Narcine maculata	Narcine maculata	Narcine maculata	Narcine maculata	Narcine maculata	Narcine maculata
Narcine maculata	KF899600	ANGBF10780-15	India	Bineesh et al., 2017	10.3109/19401736.2015.1137900	Nmac_H1	Narcine maculata	BOLD:ACS3597	Narcine maculata	Narcine maculata	Narcine maculata	Narcine maculata	Narcine maculata	Narcine maculata	Narcine maculata
Narcine maculata	MZ424205	GBMNF42955-22	Bangladesh	Unpublished	Unpublished	Nmac_H1	Narcine maculata	BOLD:ACS3597	Narcine maculata	Narcine maculata	Narcine maculata	Narcine maculata	Narcine maculata	Narcine maculata	Narcine maculata
Narcine maculata	MK791304	N/A	India	Unpublished	Unpublished	Nmac_H1	Narcine maculata	BOLD:ACS3597	Narcine maculata	Narcine maculata	Narcine maculata	Narcine maculata	Narcine maculata	Narcine maculata	Narcine maculata
Narcine maculata	MN083137	GBMNB8625-20	Bangladesh	Ahmed et al., 2021	10.1002/ece3.7355	Nmac_H2	Narcine maculata	BOLD:ACS3597	Narcine maculata	Narcine maculata	Narcine maculata	Narcine maculata	Narcine maculata	Narcine maculata	Narcine maculata
Narcine maculata	OQ385063	N/A	Malaysia	Loh et al., 2023	10.3390/ani13061002	Nmac_H7	Narcine maculata C	N/A	Narcine maculata C	Narcine maculata C	Narcine maculata	Narcine maculata C	Narcine maculata C	Narcine maculata	MOTU 9
Narcine maculata	N/A	JTF104-17	Malaysia	Unpublished	Unpublished	Nmac_H3	Narcine maculata B	BOLD:ADG6185	Narcine maculata B	Narcine maculata B	Narcine maculata	Narcine maculata	Narcine maculata B	Narcine maculata	MOTU 8
Narcine maculata	N/A	JTF106-17	Malaysia	Unpublished	Unpublished	Nmac_H4	Narcine maculata B	BOLD:ADG6185	Narcine maculata B	Narcine maculata B	Narcine maculata	Narcine maculata	Narcine maculata B	Narcine maculata	MOTU 8
Narcine maculata	N/A	JTFR189-20	Malaysia	Unpublished	Unpublished	Nmac_H5	Narcine maculata B	BOLD:ADG6185	Narcine maculata B	Narcine maculata B	Narcine maculata	Narcine maculata	Narcine maculata B	Narcine maculata	MOTU 8
Narcine maculata	MG644348	ANGBF25814-19	Malaysia	Unpublished	Unpublished	Nmac_H6	Narcine maculata B	BOLD:ADG6185	Narcine maculata B	Narcine maculata B	Narcine maculata	Narcine maculata	Narcine maculata B	Narcine maculata	MOTU 8
Narcine maculata	MG644350	ANGBF25815-19	Malaysia	Unpublished	Unpublished	Nmac_H6	Narcine maculata B	BOLD:ADG6185	Narcine maculata B	Narcine maculata B	Narcine maculata	Narcine maculata	Narcine maculata B	Narcine maculata	MOTU 8
Narcine sp	MZ424204	GBMNF42956-22	Bangladesh	Unpublished	Unpublished	Nocu_H1	Narcine oculifera	BOLD:ADH6335	Narcine oculifera	Narcine oculifera	Narcine oculifera	Narcine oculifera	Narcine oculifera	Narcine oculifera	Narcine oculifera
Narcine sp	MW327589	GBMNF42957-22	India	Unpublished	Unpublished	Nocu_H1	Narcine oculifera	BOLD:ADH6335	Narcine oculifera	Narcine oculifera	Narcine oculifera	Narcine oculifera	Narcine oculifera	Narcine oculifera	Narcine oculifera
Narcine sp	MW327590	GBMNF42958-22	India	Unpublished	Unpublished	Nocu_H2	Narcine oculifera	BOLD:ADH6335	Narcine oculifera	Narcine oculifera	Narcine oculifera	Narcine oculifera	Narcine oculifera	Narcine oculifera	Narcine oculifera
Narcine sp	MW327591	GBMNF42959-22	India	Unpublished	Unpublished	Nocu_H3	Narcine oculifera	BOLD:ADH6335	Narcine oculifera	Narcine oculifera	Narcine oculifera	Narcine oculifera	Narcine oculifera	Narcine oculifera	Narcine oculifera
Narcine sp	MW327592	GBMNF42960-22	India	Unpublished	Unpublished	Nocu_H4	Narcine oculifera	BOLD:ADH6335	Narcine oculifera	Narcine oculifera	Narcine oculifera	Narcine oculifera	Narcine oculifera	Narcine oculifera	Narcine oculifera
Narcine oculifera	OP684276	N/A	India	Sureandiran et al., 2023	10.1007/s41208-023-00569-y	Nocu_H6	Narcine oculifera	BOLD:ADH6335	Narcine oculifera	Narcine oculifera	Narcine oculifera	Narcine oculifera	Narcine oculifera	Narcine oculifera	Narcine oculifera
Narcine maculata	OQ385064	N/A	Malaysia	Loh et al., 2023	10.3390/ani13061002	Nocu_H7	Narcine oculifera	BOLD:ADH6335	Narcine oculifera	Narcine oculifera	Narcine oculifera	Narcine oculifera	Narcine oculifera	Narcine oculifera	Narcine oculifera
Narcine cf oculifera	N/A	JTFR190-20	Malaysia	Bineesh et al., 2017	10.3109/19401736.2015.1137900	Nocu_H8	Narcine oculifera	BOLD:ADH6335	Narcine oculifera	Narcine oculifera	Narcine oculifera	Narcine oculifera	Narcine oculifera	Narcine oculifera	Narcine oculifera
Narcine cf oculifera	N/A	JTFR191-20	Malaysia	Bineesh et al., 2017	10.3109/19401736.2015.1137900	Nocu_H9	Narcine oculifera	BOLD:ADH6335	Narcine oculifera	Narcine oculifera	Narcine oculifera	Narcine oculifera	Narcine oculifera	Narcine oculifera	Narcine oculifera
Narcine cf oculifera	KF899601	ANGBF10781-15	India	Bineesh et al., 2017	10.3109/19401736.2015.1137900	Nocu_H10	Narcine oculifera B	N/A	Narcine oculifera B	Narcine oculifera B	Narcine oculifera	Narcine oculifera	Narcine oculifera	Narcine oculifera	Narcine oculifera
Narcine sp	MT776897	GBMND3851-21	India	Bhagyalekshmi and Kumar, 2021	10.1016/j.rsma.2021.101738	Nocu_H11	Narcine oculifera B	N/A	Narcine oculifera B	Narcine oculifera B	Narcine oculifera	Narcine oculifera	Narcine oculifera	Narcine oculifera	Narcine oculifera
Narcine cf oculifera	KF899602	ANGBF10782-15	India	Bineesh et al., 2017	10.3109/19401736.2015.1137900	Nocu_H11	Narcine oculifera B	N/A	Narcine oculifera B	Narcine oculifera B	Narcine oculifera	Narcine oculifera	Narcine oculifera	Narcine oculifera	Narcine oculifera
Narcine cf oculifera	KF899603	ANGBF10783-15	India	Bineesh et al., 2017	10.3109/19401736.2015.1137900	Nocu_H12	Narcine oculifera B	N/A	Narcine oculifera B	Narcine oculifera B	Narcine oculifera	Narcine oculifera	Narcine oculifera	Narcine oculifera	Narcine oculifera
Narcine cf oculifera	KF899604	ANGBF10784-15	India	Bineesh et al., 2017	10.3109/19401736.2015.1137900	Nocu_H5	Narcine oculifera B	N/A	Narcine oculifera B	Narcine oculifera B	Narcine oculifera	Narcine oculifera	Narcine oculifera	Narcine oculifera	Narcine oculifera
Narcine cf oculifera	KF899605	ANGBF10785-15	India	Bineesh et al., 2017	10.3109/19401736.2015.1137900	Nocu_H5	Narcine oculifera B	N/A	Narcine oculifera B	Narcine oculifera B	Narcine oculifera	Narcine oculifera	Narcine oculifera	Narcine oculifera	Narcine oculifera
Narcine sp	KF899606	ANGBF10786-15	India	Bineesh et al., 2017	10.3109/19401736.2015.1137900	Ntim_H1	Narcine timlei	BOLD:ACS4333	Narcine timlei	Narcine timlei	Narcine timlei	Narcine timlei	Narcine timlei	Narcine timlei	Narcine timlei
Narcine sp	KF899607	ANGBF10787-15	India	Bineesh et al., 2017	10.3109/19401736.2015.1137900	Ntim_H1	Narcine timlei	BOLD:ACS4333	Narcine timlei	Narcine timlei	Narcine timlei	Narcine timlei	Narcine timlei	Narcine timlei	Narcine timlei
Narcine sp	KF899608	ANGBF10788-15	India	Bineesh et al., 2017	10.3109/19401736.2015.1137900	Ntim_H2	Narcine timlei	BOLD:ACS4333	Narcine timlei	Narcine timlei	Narcine timlei	Narcine timlei	Narcine timlei	Narcine timlei	Narcine timlei
Narcine timlei	KU255181	N/A	India	Unpublished	Unpublished	Ntim_H3	Narcine timlei	BOLD:ACS4333	Narcine timlei	Narcine timlei	Narcine timlei	Narcine timlei	Narcine timlei	Narcine timlei	Narcine timlei
Narcine timlei	KU255182	N/A	India	Unpublished	Unpublished	Ntim_H3	Narcine timlei	BOLD:ACS4333	Narcine timlei	Narcine timlei	Narcine timlei	Narcine timlei	Narcine timlei	Narcine timlei	Narcine timlei
Narcine timlei	KU255183	N/A	India	Unpublished	Unpublished	Ntim_H4	Narcine timlei	BOLD:ACS4333	Narcine timlei	Narcine timlei	Narcine timlei	Narcine timlei	Narcine timlei	Narcine timlei	Narcine timlei
Narcine timlei	MN511978	GBMNE35613-21	Pakistan	Amir et al., 2022	10.1007/s12526-022-01272-6	Ntim_H5	Narcine timlei	BOLD:ACS4333	Narcine timlei	Narcine timlei	Narcine timlei	Narcine timlei	Narcine timlei	Narcine timlei	Narcine timlei
Narcine timlei	MT776898	GBMND3852-21	India	Bhagyalekshmi and Kumar, 2021	10.1016/j.rsma.2021.101738	Ntim_H6	Narcine timlei	BOLD:ACS4333	Narcine timlei	Narcine timlei	Narcine timlei	Narcine timlei	Narcine timlei	Narcine timlei	Narcine timlei
Narcine timlei	OM404361	N/A	India	Kumar and Prakash, 2023	10.1155/2023/6829359	Ntim_H7	Narcine timlei B	BOLD:AAX3713	Narcine timlei B	Narcine timlei B	Narcine timlei B	Narcine timlei B	Narcine timlei B	Narcine timlei B	MOTU 7
Narcine vermiculatus	MN105756	GBMNB8852-20	Brazil	Rodrigues Filho et al., 2020	10.1016/j.fishres.2019.105407	Nver_H1	Narcine vermiculata	BOLD:AAN2286	Narcine vermiculata	Narcine vermiculata	Narcine vermiculata	Narcine vermiculata	Narcine vermiculata	Narcine vermiculata	Narcine vermiculata
Narcine lasti	EU398929	FOAF204-07	Western Australia	Ward et al., 2008	10.1071/MF07148	Nlas_H1	Narcinops lasti	BOLD:AAC7398	Narcinops lasti	Narcinops lasti	Narcinops lasti	Narcinops lasti	Narcinops lasti	Narcinops lasti	Narcinops lasti
Narcinops lasti	N/A	FOAG715-08	Western Australia	Unpublished	Unpublished	Nlas_H10	Narcinops lasti B	BOLD:AAC7398	Narcinops lasti	Narcinops lasti B	Narcinops lasti	Narcinops lasti B	Narcinops lasti B	Narcinops lasti	Narcinops lasti
Narcine lasti	EU398928	FOAF205-07	Western Australia	Ward et al., 2008	10.1071/MF07148	Nlas_H2	Narcinops lasti	BOLD:AAC7398	Narcinops lasti	Narcinops lasti	Narcinops lasti	Narcinops lasti	Narcinops lasti	Narcinops lasti	Narcinops lasti
Narcine lasti	EU398927	FOAF206-07	Western Australia	Ward et al., 2008	10.1071/MF07148	Nlas_H3	Narcinops lasti	BOLD:AAC7398	Narcinops lasti	Narcinops lasti	Narcinops lasti	Narcinops lasti	Narcinops lasti	Narcinops lasti	Narcinops lasti
Narcine lasti	EU398926	FOAF207-07	Western Australia	Ward et al., 2008	10.1071/MF07148	Nlas_H4	Narcinops lasti	BOLD:AAC7398	Narcinops lasti	Narcinops lasti	Narcinops lasti	Narcinops lasti	Narcinops lasti	Narcinops lasti	Narcinops lasti
Narcine lasti	EU398925	FOAF208-07	Western Australia	Ward et al., 2008	10.1071/MF07148	Nlas_H5	Narcinops lasti B	BOLD:AAC7398	Narcinops lasti	Narcinops lasti B	Narcinops lasti	Narcinops lasti	Narcinops lasti	Narcinops lasti	Narcinops lasti
Narcinops lasti	N/A	FOAG711-08	Western Australia	Unpublished	Unpublished	Nlas_H6	Narcinops lasti B	BOLD:AAC7398	Narcinops lasti	Narcinops lasti B	Narcinops lasti	Narcinops lasti B	Narcinops lasti C	Narcinops lasti	Narcinops lasti
Narcinops lasti	N/A	FOAG712-08	Western Australia	Unpublished	Unpublished	Nlas_H7	Narcinops lasti B	BOLD:AAC7398	Narcinops lasti	Narcinops lasti B	Narcinops lasti	Narcinops lasti	Narcinops lasti	Narcinops lasti	Narcinops lasti
Narcinops lasti	N/A	FOAG713-08	Western Australia	Unpublished	Unpublished	Nlas_H8	Narcinops lasti B	BOLD:AAC7398	Narcinops lasti	Narcinops lasti B	Narcinops lasti	Narcinops lasti	Narcinops lasti	Narcinops lasti	Narcinops lasti
Narcinops lasti	N/A	FOAG714-08	Western Australia	Unpublished	Unpublished	Nlas_H9	Narcinops lasti B	BOLD:AAC7398	Narcinops lasti	Narcinops lasti B	Narcinops lasti	Narcinops lasti	Narcinops lasti	Narcinops lasti	Narcinops lasti
Narcinops tasmaniensis	N/A	FMVIC722-08	Western Australia	Unpublished	Unpublished	Ntas_H1	Narcinops tasmaniensis	BOLD:AAE3661	Narcinops tasmaniensis	Narcinops tasmaniensis	Narcinops tasmaniensis	Narcinops tasmaniensis	Narcinops tasmaniensis	Narcinops lasti	Narcinops tasmaniensis
Narcine tasmaniensis	HQ955989	FOAL1082-10	Tasmania	Unpublished	Unpublished	Ntas_H2	Narcinops tasmaniensis	BOLD:AAE3661	Narcinops tasmaniensis	Narcinops tasmaniensis	Narcinops tasmaniensis	Narcinops tasmaniensis	Narcinops tasmaniensis	Narcinops lasti	Narcinops tasmaniensis
Narcinops tasmaniensis	N/A	IRREK363-08	Australia	Unpublished	Unpublished	Ntas_H3	Narcinops tasmaniensis	BOLD:AAE3661	Narcinops tasmaniensis	Narcinops tasmaniensis	Narcinops tasmaniensis	Narcinops tasmaniensis	Narcinops tasmaniensis	Narcinops lasti	Narcinops tasmaniensis
Narcinops tasmaniensis	N/A	FOAO602-15	Tasmania	Unpublished	Unpublished	Ntas_H3	Narcinops tasmaniensis	BOLD:AAE3661	Narcinops tasmaniensis	Narcinops tasmaniensis	Narcinops tasmaniensis	Narcinops tasmaniensis	Narcinops tasmaniensis	Narcinops lasti	Narcinops tasmaniensis
Narcinops tasmaniensis	N/A	IRREK364-08	Australia	Unpublished	Unpublished	Ntas_H4	Narcinops tasmaniensis	BOLD:AAE3661	Narcinops tasmaniensis	Narcinops tasmaniensis	Narcinops tasmaniensis	Narcinops tasmaniensis	Narcinops tasmaniensis	Narcinops lasti	Narcinops tasmaniensis
Narcine tasmaniensis	JN171594	GBGC11185-13	N/A	Aschliman et al., 2012	10.1016/j.ympev.2011.12.012	Ntas_H5	Narcinops tasmaniensis	BOLD:AAE3661	Narcinops tasmaniensis	Narcinops tasmaniensis	Narcinops tasmaniensis	Narcinops tasmaniensis	Narcinops tasmaniensis	Narcinops lasti	Narcinops tasmaniensis
Narcine westraliensis	EU398932	FOAF060-07	Western Australia	Ward et al., 2008	10.1071/MF07148	Nwes_H1	Narcinops westraliensis	BOLD:AAF7325	Narcinops westraliensis	Narcinops westraliensis	Narcinops westraliensis	Narcinops westraliensis	Narcinops westraliensis	Narcinops westraliensis	Narcinops westraliensis
Narcine westraliensis	EU398931	FOAF061-07	Western Australia	Ward et al., 2008	10.1071/MF07148	Nwes_H1	Narcinops westraliensis	BOLD:AAF7325	Narcinops westraliensis	Narcinops westraliensis	Narcinops westraliensis	Narcinops westraliensis	Narcinops westraliensis	Narcinops westraliensis	Narcinops westraliensis
Narcine westraliensis	EU398930	FOAF062-07	Western Australia	Ward et al., 2008	10.1071/MF07148	Nwes_H1	Narcinops westraliensis	BOLD:AAF7325	Narcinops westraliensis	Narcinops westraliensis	Narcinops westraliensis	Narcinops westraliensis	Narcinops westraliensis	Narcinops westraliensis	Narcinops westraliensis
Narke capensis	JF493956	DSFSE330-08	South Africa	Steinke et al., 2016	10.1139/gen-2015-0212	Ncap_H1	Narke capensis	BOLD:AAH2251	Narke capensis	Narke capensis	Narke capensis	Narke capensis	Narke capensis	Narke capensis	Narke capensis
Narke capensis	JF493957	DSFSE439-08	South Africa	Steinke et al., 2016	10.1139/gen-2015-0212	Ncap_H2	Narke capensis	BOLD:AAH2251	Narke capensis	Narke capensis	Narke capensis	Narke capensis	Narke capensis	Narke capensis	Narke capensis
Narke dipterygia	N/A	JTFR126-17	Vietnam	Unpublished	Unpublished	Ndip_H1	Narke dipterygia	BOLD:ADH5571	Narke dipterygia	Narke dipterygia	Narke dipterygia	Narke dipterygia	Narke dipterygia	Narke dipterygia	Narke dipterygia
Narke dipterygia	N/A	JTFR127-17	Vietnam	Unpublished	Unpublished	Ndip_H2	Narke dipterygia	BOLD:ADH5571	Narke dipterygia	Narke dipterygia	Narke dipterygia	Narke dipterygia	Narke dipterygia	Narke dipterygia	Narke dipterygia
Narke japonica	LC460987	GBGC14694-19	Japan	Unpublished	Unpublished	Njap_H1	Narke japonica	BOLD:AAX3723	Narke japonica	Narke japonica	Narke japonica	Narke japonica	Narke japonica	Narke japonica	Narke japonica
Narke japonica	LC460963	GBGC15143-19	Japan	Unpublished	Unpublished	Njap_H1	Narke japonica	BOLD:AAX3723	Narke japonica	Narke japonica	Narke japonica	Narke japonica	Narke japonica	Narke japonica	Narke japonica
Narke japonica	LC460975	GBGC15146-19	Japan	Unpublished	Unpublished	Njap_H1	Narke japonica	BOLD:AAX3723	Narke japonica	Narke japonica	Narke japonica	Narke japonica	Narke japonica	Narke japonica	Narke japonica
Narke japonica	LC460976	GBGC15147-19	Japan	Unpublished	Unpublished	Njap_H1	Narke japonica	BOLD:AAX3723	Narke japonica	Narke japonica	Narke japonica	Narke japonica	Narke japonica	Narke japonica	Narke japonica
Narke japonica	LC460989	GBGC15179-19	Japan	Unpublished	Unpublished	Njap_H1	Narke japonica	BOLD:AAX3723	Narke japonica	Narke japonica	Narke japonica	Narke japonica	Narke japonica	Narke japonica	Narke japonica
Narke japonica	LC460974	GBGC15183-19	Japan	Unpublished	Unpublished	Njap_H1	Narke japonica	BOLD:AAX3723	Narke japonica	Narke japonica	Narke japonica	Narke japonica	Narke japonica	Narke japonica	Narke japonica
Narke japonica	MZ417389	N/A	Taiwan	Unpublished	Unpublished	Njap_H1	Narke japonica	BOLD:AAX3723	Narke japonica	Narke japonica	Narke japonica	Narke japonica	Narke japonica	Narke japonica	Narke japonica
Narke japonica	LC460964	GBGC15144-19	Japan	Unpublished	Unpublished	Njap_H2	Narke japonica	BOLD:AAX3723	Narke japonica	Narke japonica	Narke japonica	Narke japonica	Narke japonica	Narke japonica	Narke japonica
Narke japonica	LC460973	GBGC15151-19	Japan	Unpublished	Unpublished	Njap_H2	Narke japonica	BOLD:AAX3723	Narke japonica	Narke japonica	Narke japonica	Narke japonica	Narke japonica	Narke japonica	Narke japonica
Narke japonica	LC460982	GBGC15184-19	Japan	Unpublished	Unpublished	Njap_H2	Narke japonica	BOLD:AAX3723	Narke japonica	Narke japonica	Narke japonica	Narke japonica	Narke japonica	Narke japonica	Narke japonica
Narke japonica	LC460965	GBGC15150-19	Japan	Unpublished	Unpublished	Njap_H3	Narke japonica	BOLD:AAX3723	Narke japonica	Narke japonica	Narke japonica	Narke japonica	Narke japonica	Narke japonica	Narke japonica
Narke japonica	LC460969	GBGC15161-19	Japan	Unpublished	Unpublished	Njap_H3	Narke japonica	BOLD:AAX3723	Narke japonica	Narke japonica	Narke japonica	Narke japonica	Narke japonica	Narke japonica	Narke japonica
Narke japonica	LC460970	GBGC15162-19	Japan	Unpublished	Unpublished	Njap_H3	Narke japonica	BOLD:AAX3723	Narke japonica	Narke japonica	Narke japonica	Narke japonica	Narke japonica	Narke japonica	Narke japonica
Narke japonica	LC460979	GBGC14708-19	Japan	Unpublished	Unpublished	Njap_H4	Narke japonica	BOLD:AAX3723	Narke japonica	Narke japonica	Narke japonica	Narke japonica	Narke japonica	Narke japonica	Narke japonica
Narke japonica	LC460980	GBGC14711-19	Japan	Unpublished	Unpublished	Njap_H4	Narke japonica	BOLD:AAX3723	Narke japonica	Narke japonica	Narke japonica	Narke japonica	Narke japonica	Narke japonica	Narke japonica
Narke japonica	LC460968	GBGC15159-19	Japan	Unpublished	Unpublished	Njap_H4	Narke japonica	BOLD:AAX3723	Narke japonica	Narke japonica	Narke japonica	Narke japonica	Narke japonica	Narke japonica	Narke japonica
Narke japonica	LC460977	GBGC14705-19	Japan	Unpublished	Unpublished	Njap_H5	Narke japonica	BOLD:AAX3723	Narke japonica	Narke japonica	Narke japonica	Narke japonica	Narke japonica	Narke japonica	Narke japonica
Narke japonica	LC460978	GBGC14707-19	Japan	Unpublished	Unpublished	Njap_H6	Narke japonica	BOLD:AAX3723	Narke japonica	Narke japonica	Narke japonica	Narke japonica	Narke japonica	Narke japonica	Narke japonica
Narke japonica	LC460986	GBGC14731-19	Japan	Unpublished	Unpublished	Njap_H6	Narke japonica	BOLD:AAX3723	Narke japonica	Narke japonica	Narke japonica	Narke japonica	Narke japonica	Narke japonica	Narke japonica
Narke japonica	LC460990	GBGC15180-19	Japan	Unpublished	Unpublished	Njap_H6	Narke japonica	BOLD:AAX3723	Narke japonica	Narke japonica	Narke japonica	Narke japonica	Narke japonica	Narke japonica	Narke japonica
Narke japonica	LC460984	GBGC15186-19	Japan	Unpublished	Unpublished	Njap_H6	Narke japonica	BOLD:AAX3723	Narke japonica	Narke japonica	Narke japonica	Narke japonica	Narke japonica	Narke japonica	Narke japonica
Narke japonica	LC460985	GBGC15187-19	Japan	Unpublished	Unpublished	Njap_H6	Narke japonica	BOLD:AAX3723	Narke japonica	Narke japonica	Narke japonica	Narke japonica	Narke japonica	Narke japonica	Narke japonica
Narke dipterygia	JQ738421	ANGBF2224-12	China	Unpublished	Unpublished	Njap_H7	Narke japonica	BOLD:AAX3723	Narke japonica	Narke japonica	Narke japonica	Narke japonica	Narke japonica	Narke japonica	Narke japonica
Narke japonica	LC460992	GBGC15142-19	Japan	Unpublished	Unpublished	Njap_H7	Narke japonica	BOLD:AAX3723	Narke japonica	Narke japonica	Narke japonica	Narke japonica	Narke japonica	Narke japonica	Narke japonica
Narke japonica	LC460966	GBGC15155-19	Japan	Unpublished	Unpublished	Njap_H7	Narke japonica	BOLD:AAX3723	Narke japonica	Narke japonica	Narke japonica	Narke japonica	Narke japonica	Narke japonica	Narke japonica
Narke japonica	LC460967	GBGC15156-19	Japan	Unpublished	Unpublished	Njap_H7	Narke japonica	BOLD:AAX3723	Narke japonica	Narke japonica	Narke japonica	Narke japonica	Narke japonica	Narke japonica	Narke japonica
Narke japonica	LC460971	GBGC15170-19	Japan	Unpublished	Unpublished	Njap_H7	Narke japonica	BOLD:AAX3723	Narke japonica	Narke japonica	Narke japonica	Narke japonica	Narke japonica	Narke japonica	Narke japonica
Narke japonica	LC460972	GBGC15174-19	Japan	Unpublished	Unpublished	Njap_H7	Narke japonica	BOLD:AAX3723	Narke japonica	Narke japonica	Narke japonica	Narke japonica	Narke japonica	Narke japonica	Narke japonica
Narke japonica	LC460988	GBGC15178-19	Japan	Unpublished	Unpublished	Njap_H7	Narke japonica	BOLD:AAX3723	Narke japonica	Narke japonica	Narke japonica	Narke japonica	Narke japonica	Narke japonica	Narke japonica
Narke japonica	LC460991	GBGC15181-19	Japan	Unpublished	Unpublished	Njap_H7	Narke japonica	BOLD:AAX3723	Narke japonica	Narke japonica	Narke japonica	Narke japonica	Narke japonica	Narke japonica	Narke japonica
Narke japonica	LC460983	GBGC15185-19	Japan	Unpublished	Unpublished	Njap_H7	Narke japonica	BOLD:AAX3723	Narke japonica	Narke japonica	Narke japonica	Narke japonica	Narke japonica	Narke japonica	Narke japonica
Narke japonica	OL802921	N/A	N/A	Unpublished	Unpublished	Njap_H8	Narke japonica B	N/A	Narke japonica B	Narke japonica B	Narke japonica B	Narke japonica B	Narke japonica B	Narke japonica B	MOTU 5
Narke sp	MN511979	GBMNE35614-21	Pakistan	Unpublished	Unpublished	NarkeSp_H1	Narke sp	N/A	Narke sp	Narke sp	Narke dipterygia	Narke sp	Narke sp	Narke sp	MOTU 4
Platyrhina sinensis	EU339361	GBGC6419-09	N/A	Yoon et al., 2009	G704-SER000001574.2009.3.1.008	Psin_H1	Platyrhina sinensis	BOLD:AAE1167	Platyrhina sinensis	Platyrhina sinensis	Platyrhina sinensis	Platyrhina sinensis	Platyrhina sinensis	Platyrhina sinensis	Platyrhina sinensis
Platyrhina sinensis	EU339360	GBGC6420-09	N/A	Yoon et al., 2009	G704-SER000001574.2009.3.1.008	Psin_H1	Platyrhina sinensis	BOLD:AAE1167	Platyrhina sinensis	Platyrhina sinensis	Platyrhina sinensis	Platyrhina sinensis	Platyrhina sinensis	Platyrhina sinensis	Platyrhina sinensis
Platyrhina sinensis	EU339359	GBGC6421-09	N/A	Yoon et al., 2009	G704-SER000001574.2009.3.1.008	Psin_H1	Platyrhina sinensis	BOLD:AAE1167	Platyrhina sinensis	Platyrhina sinensis	Platyrhina sinensis	Platyrhina sinensis	Platyrhina sinensis	Platyrhina sinensis	Platyrhina sinensis
Platyrhina sinensis	EU339357	GBGC6423-09	N/A	Yoon et al., 2009	G704-SER000001574.2009.3.1.008	Psin_H1	Platyrhina sinensis	BOLD:AAE1167	Platyrhina sinensis	Platyrhina sinensis	Platyrhina sinensis	Platyrhina sinensis	Platyrhina sinensis	Platyrhina sinensis	Platyrhina sinensis
Platyrhina sinensis	EU339358	GBGC6422-09	N/A	Yoon et al., 2009	G704-SER000001574.2009.3.1.008	Psin_H2	Platyrhina sinensis	BOLD:AAE1167	Platyrhina sinensis	Platyrhina sinensis	Platyrhina sinensis	Platyrhina sinensis	Platyrhina sinensis	Platyrhina sinensis	Platyrhina sinensis
Platyrhina sinensis	HM180795	ANGBF930-12	Korea	Kim et al., 2012	10.5808/GI.2012.10.3.206	Psin_H3	Platyrhina sinensis	BOLD:AAE1167	Platyrhina sinensis	Platyrhina sinensis	Platyrhina sinensis	Platyrhina sinensis	Platyrhina sinensis	Platyrhina sinensis	Platyrhina sinensis
Platyrhina sinensis	JN184068	ANGBF2043-12	N/A	Aschliman et al., 2012	10.1016/j.ympev.2011.12.012	Psin_H4	Platyrhina sinensis	BOLD:AAE1167	Platyrhina sinensis	Platyrhina sinensis	Platyrhina sinensis	Platyrhina sinensis	Platyrhina sinensis	Platyrhina sinensis	Platyrhina sinensis
Platyrhinoidis triseriata	JN184069	ANGBF2044-12	N/A	Aschliman et al., 2012	10.1016/j.ympev.2011.12.012	Ptri_H1	Platyrhinoidis triseriata	BOLD:AAY4526	Platyrhinoidis triseriata	Platyrhinoidis triseriata	Platyrhinoidis triseriata	Platyrhinoidis triseriata	Platyrhinoidis triseriata	Platyrhinoidis triseriata	Platyrhinoidis triseriata
Platyrhinoidis triseriata	GU440463	MFC173-08	California	Unpublished	Unpublished	Ptri_H1	Platyrhinoidis triseriata	BOLD:AAY4526	Platyrhinoidis triseriata	Platyrhinoidis triseriata	Platyrhinoidis triseriata	Platyrhinoidis triseriata	Platyrhinoidis triseriata	Platyrhinoidis triseriata	Platyrhinoidis triseriata
Pteroplatytrygon violacea	KJ641617	GBMNA14178-19	N/A	Yang et al., 2016	10.3109/19401736.2014.926493	Pvio_H1	Pteroplatytrygon violacea	BOLD:AAF5129	Pteroplatytrygon violacea	Pteroplatytrygon violacea	Pteroplatytrygon violacea	Pteroplatytrygon violacea	Pteroplatytrygon violacea	Pteroplatytrygon violacea	Pteroplatytrygon violacea
Pteroplatytrygon violacea	Upon acceptance	ELAMB105-23	Adriatic Sea	Present work		Pvio_H2	Pteroplatytrygon violacea	BOLD:AAF5129	Pteroplatytrygon violacea	Pteroplatytrygon violacea	Pteroplatytrygon violacea	Pteroplatytrygon violacea	Pteroplatytrygon violacea	Pteroplatytrygon violacea	Pteroplatytrygon violacea
Pteroplatytrygon violacea	Upon acceptance	ELAMB106-23	Adriatic Sea	Present work		Pvio_H2	Pteroplatytrygon violacea	BOLD:AAF5129	Pteroplatytrygon violacea	Pteroplatytrygon violacea	Pteroplatytrygon violacea	Pteroplatytrygon violacea	Pteroplatytrygon violacea	Pteroplatytrygon violacea	Pteroplatytrygon violacea
Pteroplatytrygon violacea	Upon acceptance	ELAMB107-23	Adriatic Sea	Present work		Pvio_H2	Pteroplatytrygon violacea	BOLD:AAF5129	Pteroplatytrygon violacea	Pteroplatytrygon violacea	Pteroplatytrygon violacea	Pteroplatytrygon violacea	Pteroplatytrygon violacea	Pteroplatytrygon violacea	Pteroplatytrygon violacea
Pteroplatytrygon violacea	Upon acceptance	ELAMB108-23	Adriatic Sea	Present work		Pvio_H2	Pteroplatytrygon violacea	BOLD:AAF5129	Pteroplatytrygon violacea	Pteroplatytrygon violacea	Pteroplatytrygon violacea	Pteroplatytrygon violacea	Pteroplatytrygon violacea	Pteroplatytrygon violacea	Pteroplatytrygon violacea
Pteroplatytrygon violacea	Upon acceptance	ELAMB109-23	Adriatic Sea	Present work		Pvio_H3	Pteroplatytrygon violacea	BOLD:AAF5129	Pteroplatytrygon violacea	Pteroplatytrygon violacea	Pteroplatytrygon violacea	Pteroplatytrygon violacea	Pteroplatytrygon violacea	Pteroplatytrygon violacea	Pteroplatytrygon violacea
Pteroplatytrygon violacea	Upon acceptance	ELAMB110-23	Adriatic Sea	Present work		Pvio_H3	Pteroplatytrygon violacea	BOLD:AAF5129	Pteroplatytrygon violacea	Pteroplatytrygon violacea	Pteroplatytrygon violacea	Pteroplatytrygon violacea	Pteroplatytrygon violacea	Pteroplatytrygon violacea	Pteroplatytrygon violacea
Torpedo californica	GU440557	MFC271-08	California	Unpublished	Unpublished	Tcal_H1	Tetronarce californica	BOLD:AAM3139	Tetronarce californica	Tetronarce californica	Tetronarce californica	Tetronarce californica	Tetronarce californica	Tetronarce sp	Tetronarce californica
Torpedo californica	KF930505	UKFBJ343-08	California	Unpublished	Unpublished	Tcal_H1	Tetronarce californica	BOLD:AAM3139	Tetronarce californica	Tetronarce californica	Tetronarce californica	Tetronarce californica	Tetronarce californica	Tetronarce sp	Tetronarce californica
Torpedo macneilli	JN184080	ANGBF2055-12	N/A	Aschliman et al., 2012	10.1016/j.ympev.2011.12.012	Tnob_H1	Tetronarce nobiliana	BOLD:AAC6970	Tetronarce nobiliana	Tetronarce nobiliana	Tetronarce nobiliana	Tetronarce nobiliana	Tetronarce nobiliana	Tetronarce nobiliana	Tetronarce nobiliana
Tetronarce nobiliana	KT307467	ELAME109-09	Sicily	Cariani et al., 2017	10.1371/journal.pone.0170244	Tnob_H1	Tetronarce nobiliana	BOLD:AAC6970	Tetronarce nobiliana	Tetronarce nobiliana	Tetronarce nobiliana	Tetronarce nobiliana	Tetronarce nobiliana	Tetronarce nobiliana	Tetronarce nobiliana
Torpedo nobiliana	JQ774557	FCFPI053-06	Portugal	Costa et al., 2012	10.1371/journal.pone.0035858	Tnob_H1	Tetronarce nobiliana	BOLD:AAC6970	Tetronarce nobiliana	Tetronarce nobiliana	Tetronarce nobiliana	Tetronarce nobiliana	Tetronarce nobiliana	Tetronarce nobiliana	Tetronarce nobiliana
Tetronarce nobiliana	Upon acceptance	ELAMB043-23	Sardinia	Present work		Tnob_H1	Tetronarce nobiliana	BOLD:AAC6970	Tetronarce nobiliana	Tetronarce nobiliana	Tetronarce nobiliana	Tetronarce nobiliana	Tetronarce nobiliana	Tetronarce nobiliana	Tetronarce nobiliana
Torpedo macneilli	EU399058	FOAF211-07	Australia	Ward et al., 2008	10.1071/MF07148	Tnob_H1	Tetronarce nobiliana	BOLD:AAC6970	Tetronarce nobiliana	Tetronarce nobiliana	Tetronarce nobiliana	Tetronarce nobiliana	Tetronarce nobiliana	Tetronarce nobiliana	Tetronarce nobiliana
Torpedo fairchildi	N/A	FNZ403-06	New Zealand	Unpublished	Unpublished	Tnob_H1	Tetronarce nobiliana	BOLD:AAC6970	Tetronarce nobiliana	Tetronarce nobiliana	Tetronarce nobiliana	Tetronarce nobiliana	Tetronarce nobiliana	Tetronarce nobiliana	Tetronarce nobiliana
Torpedo fairchildi	N/A	FNZA223-07	New Zealand	Unpublished	Unpublished	Tnob_H1	Tetronarce nobiliana	BOLD:AAC6970	Tetronarce nobiliana	Tetronarce nobiliana	Tetronarce nobiliana	Tetronarce nobiliana	Tetronarce nobiliana	Tetronarce nobiliana	Tetronarce nobiliana
Torpedo sp	JN312778	FNZA989-10	New Zealand	Unpublished	Unpublished	Tnob_H1	Tetronarce nobiliana	BOLD:AAC6970	Tetronarce nobiliana	Tetronarce nobiliana	Tetronarce nobiliana	Tetronarce nobiliana	Tetronarce nobiliana	Tetronarce nobiliana	Tetronarce nobiliana
Tetronarce nobiliana	JN313182	FOAN015-11	Australia	Unpublished	Unpublished	Tnob_H1	Tetronarce nobiliana	BOLD:AAC6970	Tetronarce nobiliana	Tetronarce nobiliana	Tetronarce nobiliana	Tetronarce nobiliana	Tetronarce nobiliana	Tetronarce nobiliana	Tetronarce nobiliana
Tetronarce nobiliana	GU805136	ELAME110-09	Sicily	Cariani et al., 2017	10.1371/journal.pone.0170244	Tnob_H2	Tetronarce nobiliana	BOLD:AAC6970	Tetronarce nobiliana	Tetronarce nobiliana	Tetronarce nobiliana	Tetronarce nobiliana	Tetronarce nobiliana	Tetronarce nobiliana	Tetronarce nobiliana
Torpedo nobiliana	JF494709	DSFSE329-08	South Africa	Unpublished	Unpublished	Tnob_H3	Tetronarce nobiliana	BOLD:AAC6970	Tetronarce nobiliana	Tetronarce nobiliana	Tetronarce nobiliana	Tetronarce nobiliana	Tetronarce nobiliana	Tetronarce nobiliana	Tetronarce nobiliana
Torpedo nobiliana	JF494708	DSFSE437-08	South Africa	Unpublished	Unpublished	Tnob_H4	Tetronarce nobiliana	BOLD:AAC6970	Tetronarce nobiliana	Tetronarce nobiliana	Tetronarce nobiliana	Tetronarce nobiliana	Tetronarce nobiliana	Tetronarce nobiliana	Tetronarce nobiliana
Torpedo nobiliana	JF494707	DSFSE438-08	South Africa	Unpublished	Unpublished	Tnob_H4	Tetronarce nobiliana	BOLD:AAC6970	Tetronarce nobiliana	Tetronarce nobiliana	Tetronarce nobiliana	Tetronarce nobiliana	Tetronarce nobiliana	Tetronarce nobiliana	Tetronarce nobiliana
Tetronarce nobiliana	KT307468	ELAME1150-11	Tyrrhenian Sea	Cariani et al., 2017	10.1371/journal.pone.0170244	Tnob_H5	Tetronarce nobiliana	BOLD:AAC6970	Tetronarce nobiliana	Tetronarce nobiliana	Tetronarce nobiliana	Tetronarce nobiliana	Tetronarce nobiliana	Tetronarce nobiliana	Tetronarce nobiliana
Tetronarce nobiliana	KT307469	ELAMO055-15	Tyrrhenian Sea	Cariani et al., 2017	10.1371/journal.pone.0170244	Tnob_H5	Tetronarce nobiliana	BOLD:AAC6970	Tetronarce nobiliana	Tetronarce nobiliana	Tetronarce nobiliana	Tetronarce nobiliana	Tetronarce nobiliana	Tetronarce nobiliana	Tetronarce nobiliana
Torpedo fairchildi	N/A	FNZA680-08	New Zealand	Unpublished	Unpublished	Tnob_H6	Tetronarce nobiliana	BOLD:AAC6970	Tetronarce nobiliana	Tetronarce nobiliana	Tetronarce nobiliana	Tetronarce nobiliana	Tetronarce nobiliana	Tetronarce nobiliana	Tetronarce nobiliana
Torpedo macneilli	N/A	IRREK366-08	Australia	Unpublished	Unpublished	Tnob_H7	Tetronarce nobiliana	BOLD:AAC6970	Tetronarce nobiliana	Tetronarce nobiliana	Tetronarce nobiliana	Tetronarce nobiliana	Tetronarce nobiliana	Tetronarce nobiliana	Tetronarce nobiliana
Tetronarce nobiliana	GU805933	FNZA798-09	New Zealand	Unpublished	Unpublished	Tnob_H7	Tetronarce nobiliana	BOLD:AAC6970	Tetronarce nobiliana	Tetronarce nobiliana	Tetronarce nobiliana	Tetronarce nobiliana	Tetronarce nobiliana	Tetronarce nobiliana	Tetronarce nobiliana
Torpedo nobiliana	KC015969	SCFAC857-06	Canada	McCusker et al., 2013	10.1111/1755-0998.12043	Tnob_H8	Tetronarce nobiliana B	BOLD:AAC6970	Tetronarce nobiliana B	Tetronarce nobiliana B	Tetronarce nobiliana	Tetronarce nobiliana B	Tetronarce nobiliana B	Tetronarce nobiliana B	Tetronarce occidentalis
Torpedo sp	KF899725	ANGBF10820-15	India	Bineesh et al., 2017	10.3109/19401736.2015.1137900	Tetrosp_H1	Tetronarce sp	BOLD:ACS6056	Tetronarce sp	Tetronarce sp	Tetronarce tokionis	Tetronarce sp	Tetronarce sp	Tetronarce sp	MOTU 3
Torpedo sp	KF899726	ANGBF10821-15	India	Bineesh et al., 2017	10.3109/19401736.2015.1137900	Tetrosp_H1	Tetronarce sp	BOLD:ACS6056	Tetronarce sp	Tetronarce sp	Tetronarce tokionis	Tetronarce sp	Tetronarce sp	Tetronarce sp	MOTU 3
Torpedo sp	KF899727	ANGBF10822-15	India	Bineesh et al., 2017	10.3109/19401736.2015.1137900	Tetrosp_H1	Tetronarce sp	BOLD:ACS6056	Tetronarce sp	Tetronarce sp	Tetronarce tokionis	Tetronarce sp	Tetronarce sp	Tetronarce sp	MOTU 3
Torpedo sp	KF899728	ANGBF10823-15	India	Bineesh et al., 2017	10.3109/19401736.2015.1137900	Tetrosp_H1	Tetronarce sp	BOLD:ACS6056	Tetronarce sp	Tetronarce sp	Tetronarce tokionis	Tetronarce sp	Tetronarce sp	Tetronarce sp	MOTU 3
Torpedo sp	KF899729	ANGBF10824-15	India	Bineesh et al., 2017	10.3109/19401736.2015.1137900	Tetrosp_H2	Tetronarce sp	BOLD:ACS6056	Tetronarce sp	Tetronarce sp	Tetronarce tokionis	Tetronarce sp	Tetronarce sp	Tetronarce sp	MOTU 3
Torpedo tokionis	N/A	FOAG127-07	Taiwan	Unpublished	Unpublished	Ttok_H1	Tetronarce tokionis	BOLD:AAI0580	Tetronarce tokionis	Tetronarce tokionis	Tetronarce tokionis	Tetronarce tokionis	Tetronarce tokionis	Tetronarce sp	Tetronarce tokionis
Tetronarce tokionis	LC460994	GBGC15145-19	Japan	Unpublished	Unpublished	Ttok_H2	Tetronarce tokionis	BOLD:AAI0580	Tetronarce tokionis	Tetronarce tokionis	Tetronarce tokionis	Tetronarce tokionis	Tetronarce tokionis	Tetronarce sp	Tetronarce tokionis
Tetronarce tokionis	LC460993	GBGC15160-19	Japan	Unpublished	Unpublished	Ttok_H3	Tetronarce tokionis	BOLD:AAI0580	Tetronarce tokionis	Tetronarce tokionis	Tetronarce tokionis	Tetronarce tokionis	Tetronarce tokionis	Tetronarce sp	Tetronarce tokionis
Tetronarce tremens	OK323971	GBMNF42961-22	Mexico	Ruiz-Escobar et al., 2023	10.1017/S0025315422001047	Ttre_H1	Tetronarce tremens	BOLD:ACU7606	Tetronarce tremens	Tetronarce tremens	Tetronarce tremens	Tetronarce tremens	Tetronarce tremens	Tetronarce sp	Tetronarce tremens
Tetronarce tremens	KU737925	ANGBF13859-18	Chile	Unpublished	Unpublished	Ttre_H1	Tetronarce tremens	BOLD:ACU7606	Tetronarce tremens	Tetronarce tremens	Tetronarce tremens	Tetronarce tremens	Tetronarce tremens	Tetronarce sp	Tetronarce tremens
Tetronarce tremens	KU737923	ANGBF47135-19	Chile	Unpublished	Unpublished	Ttre_H1	Tetronarce tremens	BOLD:ACU7606	Tetronarce tremens	Tetronarce tremens	Tetronarce tremens	Tetronarce tremens	Tetronarce tremens	Tetronarce sp	Tetronarce tremens
Tetronarce tremens	MK982877	N/A	Chile	Unpublished	Unpublished	Ttre_H1	Tetronarce tremens	BOLD:ACU7606	Tetronarce tremens	Tetronarce tremens	Tetronarce tremens	Tetronarce tremens	Tetronarce tremens	Tetronarce sp	Tetronarce tremens
Tetronarce tremens	MK982878	N/A	Chile	Unpublished	Unpublished	Ttre_H1	Tetronarce tremens	BOLD:ACU7606	Tetronarce tremens	Tetronarce tremens	Tetronarce tremens	Tetronarce tremens	Tetronarce tremens	Tetronarce sp	Tetronarce tremens
Tetronarce tremens	MK982879	N/A	Chile	Unpublished	Unpublished	Ttre_H1	Tetronarce tremens	BOLD:ACU7606	Tetronarce tremens	Tetronarce tremens	Tetronarce tremens	Tetronarce tremens	Tetronarce tremens	Tetronarce sp	Tetronarce tremens
Tetronarce tremens	MK982880	N/A	Chile	Unpublished	Unpublished	Ttre_H1	Tetronarce tremens	BOLD:ACU7606	Tetronarce tremens	Tetronarce tremens	Tetronarce tremens	Tetronarce tremens	Tetronarce tremens	Tetronarce sp	Tetronarce tremens
Tetronarce tremens	MK982881	N/A	Chile	Unpublished	Unpublished	Ttre_H1	Tetronarce tremens	BOLD:ACU7606	Tetronarce tremens	Tetronarce tremens	Tetronarce tremens	Tetronarce tremens	Tetronarce tremens	Tetronarce sp	Tetronarce tremens
Tetronarce tremens	MK990513	N/A	Chile	Unpublished	Unpublished	Ttre_H1	Tetronarce tremens	BOLD:ACU7606	Tetronarce tremens	Tetronarce tremens	Tetronarce tremens	Tetronarce tremens	Tetronarce tremens	Tetronarce sp	Tetronarce tremens
Tetronarce tremens	MK990514	N/A	Chile	Unpublished	Unpublished	Ttre_H1	Tetronarce tremens	BOLD:ACU7606	Tetronarce tremens	Tetronarce tremens	Tetronarce tremens	Tetronarce tremens	Tetronarce tremens	Tetronarce sp	Tetronarce tremens
Tetronarce tremens	KU737924	ANGBF13858-18	Chile	Unpublished	Unpublished	Ttre_H2	Tetronarce tremens	BOLD:ACU7606	Tetronarce tremens	Tetronarce tremens	Tetronarce tremens	Tetronarce tremens	Tetronarce tremens	Tetronarce sp	Tetronarce tremens
Tetronarce tremens	KU737926	ANGBF47136-19	Chile	Unpublished	Unpublished	Ttre_H3	Tetronarce tremens	BOLD:ACU7606	Tetronarce tremens	Tetronarce tremens	Tetronarce tremens	Tetronarce tremens	Tetronarce tremens	Tetronarce sp	Tetronarce tremens
Torpedo fuscomaculata	JF494705	DSFSE326-08	South Africa	Steinke et al., 2016	10.1139/gen-2015-0212	Tfus_H1	Torpedo fuscomaculata	BOLD:AAD7087	Torpedo fuscomaculata	Torpedo fuscomaculata	Torpedo fuscomaculata	Torpedo fuscomaculata	Torpedo fuscomaculata	Torpedo torpedo	Torpedo fuscomaculata
Torpedo fuscomaculata	N/A	SAIAB271-06	South Africa	Unpublished	Unpublished	Tfus_H1	Torpedo fuscomaculata	BOLD:AAD7087	Torpedo fuscomaculata	Torpedo fuscomaculata	Torpedo fuscomaculata	Torpedo fuscomaculata	Torpedo fuscomaculata	Torpedo torpedo	Torpedo fuscomaculata
Torpedo fuscomaculata	JF494702	DSFSE433-08	South Africa	Steinke et al., 2016	10.1139/gen-2015-0212	Tfus_H2	Torpedo fuscomaculata	BOLD:AAD7087	Torpedo fuscomaculata	Torpedo fuscomaculata	Torpedo fuscomaculata	Torpedo fuscomaculata	Torpedo fuscomaculata	Torpedo torpedo	Torpedo fuscomaculata
Torpedo fuscomaculata	JF494706	DSFSE434-08	South Africa	Steinke et al., 2016	10.1139/gen-2015-0212	Tfus_H3	Torpedo fuscomaculata	BOLD:AAD7087	Torpedo fuscomaculata	Torpedo fuscomaculata	Torpedo fuscomaculata	Torpedo fuscomaculata	Torpedo fuscomaculata	Torpedo torpedo	Torpedo fuscomaculata
Torpedo fuscomaculata	JF494704	DSFSE436-08	South Africa	Steinke et al., 2016	10.1139/gen-2015-0212	Tfus_H3	Torpedo fuscomaculata	BOLD:AAD7087	Torpedo fuscomaculata	Torpedo fuscomaculata	Torpedo fuscomaculata	Torpedo fuscomaculata	Torpedo fuscomaculata	Torpedo torpedo	Torpedo fuscomaculata
Torpedo fuscomaculata	JF494703	DSFSE435-08	South Africa	Steinke et al., 2016	10.1139/gen-2015-0212	Tfus_H4	Torpedo fuscomaculata	BOLD:AAD7087	Torpedo fuscomaculata	Torpedo fuscomaculata	Torpedo fuscomaculata	Torpedo fuscomaculata	Torpedo fuscomaculata	Torpedo torpedo	Torpedo fuscomaculata
Torpedo fuscomaculata	JQ350399	SBF245-11	Madagascar	Hubert et al., 2012	10.1371/journal.pone.0028987	Tfus_H5	Torpedo fuscomaculata B	BOLD:AAU1234	Torpedo fuscomaculata B	Torpedo fuscomaculata B	Torpedo fuscomaculata	Torpedo fuscomaculata B	Torpedo fuscomaculata B	Torpedo torpedo	MOTU 1
Torpedo marmorata	GU805160	ELAME139-09	Sicily	Cariani et al., 2017	10.1371/journal.pone.0170244	Tmar_H10	Torpedo marmorata	BOLD:AAC2566	Torpedo marmorata	Torpedo marmorata	Torpedo marmorata	Torpedo marmorata	Torpedo marmorata	Torpedo marmorata	Torpedo marmorata
Torpedo marmorata	GU805177	ELAME156-09	Tyrrhenian Sea	Cariani et al., 2017	10.1371/journal.pone.0170244	Tmar_H11	Torpedo marmorata	BOLD:AAC2566	Torpedo marmorata	Torpedo marmorata	Torpedo marmorata	Torpedo marmorata	Torpedo marmorata	Torpedo marmorata	Torpedo marmorata
Torpedo marmorata	GU805197	ELAME180-09	South Adriatic Sea	Cariani et al., 2017	10.1371/journal.pone.0170244	Tmar_H12	Torpedo marmorata	BOLD:AAC2566	Torpedo marmorata	Torpedo marmorata	Torpedo marmorata	Torpedo marmorata	Torpedo marmorata	Torpedo marmorata	Torpedo marmorata
Torpedo marmorata	KY909583	ANGBF47138-19	Malta	Vella et al., 2017	10.1016/j.margen.2017.08.008	Tmar_H13	Torpedo marmorata	BOLD:AAC2566	Torpedo marmorata	Torpedo marmorata	Torpedo marmorata	Torpedo marmorata	Torpedo marmorata	Torpedo marmorata	Torpedo marmorata
Torpedo marmorata	KY909587	ANGBF47142-19	Malta	Vella et al., 2017	10.1016/j.margen.2017.08.008	Tmar_H13	Torpedo marmorata	BOLD:AAC2566	Torpedo marmorata	Torpedo marmorata	Torpedo marmorata	Torpedo marmorata	Torpedo marmorata	Torpedo marmorata	Torpedo marmorata
Torpedo marmorata	KY949134	ANGBF47145-19	Spain	Ramírez‐Amaro et al., 2018	10.1111/zsc.12315	Tmar_H14	Torpedo marmorata	BOLD:AAC2566	Torpedo marmorata	Torpedo marmorata	Torpedo marmorata	Torpedo marmorata	Torpedo marmorata	Torpedo marmorata	Torpedo marmorata
Torpedo marmorata	KY949135	ANGBF47146-19	Spain	Ramírez‐Amaro et al., 2018	10.1111/zsc.12315	Tmar_H15	Torpedo marmorata	BOLD:AAC2566	Torpedo marmorata	Torpedo marmorata	Torpedo marmorata	Torpedo marmorata	Torpedo marmorata	Torpedo marmorata	Torpedo marmorata
Torpedo marmorata	KT307462	ELAME1144-11	Tyrrhenian Sea	Cariani et al., 2017	10.1371/journal.pone.0170244	Tmar_H16	Torpedo marmorata	BOLD:AAC2566	Torpedo marmorata	Torpedo marmorata	Torpedo marmorata	Torpedo marmorata	Torpedo marmorata	Torpedo marmorata	Torpedo marmorata
Torpedo marmorata	KT307450	ELAME1148-11	Algeria	Cariani et al., 2017	10.1371/journal.pone.0170244	Tmar_H2	Torpedo marmorata	BOLD:AAC2566	Torpedo marmorata	Torpedo marmorata	Torpedo marmorata	Torpedo marmorata	Torpedo marmorata	Torpedo marmorata	Torpedo marmorata
Torpedo marmorata	KT307454	ELAME1211-11	Algeria	Cariani et al., 2017	10.1371/journal.pone.0170244	Tmar_H2	Torpedo marmorata	BOLD:AAC2566	Torpedo marmorata	Torpedo marmorata	Torpedo marmorata	Torpedo marmorata	Torpedo marmorata	Torpedo marmorata	Torpedo marmorata
Torpedo marmorata	KT307460	ELAME1139-11	Sardinia	Cariani et al., 2017	10.1371/journal.pone.0170244	Tmar_H2	Torpedo marmorata	BOLD:AAC2566	Torpedo marmorata	Torpedo marmorata	Torpedo marmorata	Torpedo marmorata	Torpedo marmorata	Torpedo marmorata	Torpedo marmorata
Torpedo marmorata	KT307464	ELAME1140-11	Sardinia	Cariani et al., 2017	10.1371/journal.pone.0170244	Tmar_H2	Torpedo marmorata	BOLD:AAC2566	Torpedo marmorata	Torpedo marmorata	Torpedo marmorata	Torpedo marmorata	Torpedo marmorata	Torpedo marmorata	Torpedo marmorata
Torpedo marmorata	KT307463	ELAME1141-11	Sardinia	Cariani et al., 2017	10.1371/journal.pone.0170244	Tmar_H2	Torpedo marmorata	BOLD:AAC2566	Torpedo marmorata	Torpedo marmorata	Torpedo marmorata	Torpedo marmorata	Torpedo marmorata	Torpedo marmorata	Torpedo marmorata
Torpedo marmorata	GU805158	ELAME136-09	Sicily	Cariani et al., 2017	10.1371/journal.pone.0170244	Tmar_H2	Torpedo marmorata	BOLD:AAC2566	Torpedo marmorata	Torpedo marmorata	Torpedo marmorata	Torpedo marmorata	Torpedo marmorata	Torpedo marmorata	Torpedo marmorata
Torpedo marmorata	GU805159	ELAME137-09	Sicily	Cariani et al., 2017	10.1371/journal.pone.0170244	Tmar_H2	Torpedo marmorata	BOLD:AAC2566	Torpedo marmorata	Torpedo marmorata	Torpedo marmorata	Torpedo marmorata	Torpedo marmorata	Torpedo marmorata	Torpedo marmorata
Torpedo marmorata	GU805161	ELAME140-09	Sicily	Cariani et al., 2017	10.1371/journal.pone.0170244	Tmar_H2	Torpedo marmorata	BOLD:AAC2566	Torpedo marmorata	Torpedo marmorata	Torpedo marmorata	Torpedo marmorata	Torpedo marmorata	Torpedo marmorata	Torpedo marmorata
Torpedo marmorata	GU805195	ELAME178-09	South Adriatic Sea	Cariani et al., 2017	10.1371/journal.pone.0170244	Tmar_H2	Torpedo marmorata	BOLD:AAC2566	Torpedo marmorata	Torpedo marmorata	Torpedo marmorata	Torpedo marmorata	Torpedo marmorata	Torpedo marmorata	Torpedo marmorata
Torpedo marmorata	KT307465	ELAME181-09	South Adriatic Sea	Cariani et al., 2017	10.1371/journal.pone.0170244	Tmar_H2	Torpedo marmorata	BOLD:AAC2566	Torpedo marmorata	Torpedo marmorata	Torpedo marmorata	Torpedo marmorata	Torpedo marmorata	Torpedo marmorata	Torpedo marmorata
Torpedo marmorata	N/A	ELAME1145-11	Tyrrhenian Sea	Cariani et al., 2017	10.1371/journal.pone.0170244	Tmar_H2	Torpedo marmorata	BOLD:AAC2566	Torpedo marmorata	Torpedo marmorata	Torpedo marmorata	Torpedo marmorata	Torpedo marmorata	Torpedo marmorata	Torpedo marmorata
Torpedo marmorata	KT307461	ELAME1146-11	Tyrrhenian Sea	Cariani et al., 2017	10.1371/journal.pone.0170244	Tmar_H2	Torpedo marmorata	BOLD:AAC2566	Torpedo marmorata	Torpedo marmorata	Torpedo marmorata	Torpedo marmorata	Torpedo marmorata	Torpedo marmorata	Torpedo marmorata
Torpedo marmorata	KT307451	ELAME1209-11	Tyrrhenian Sea	Cariani et al., 2017	10.1371/journal.pone.0170244	Tmar_H2	Torpedo marmorata	BOLD:AAC2566	Torpedo marmorata	Torpedo marmorata	Torpedo marmorata	Torpedo marmorata	Torpedo marmorata	Torpedo marmorata	Torpedo marmorata
Torpedo marmorata	KT307452	ELAME1210-11	Tyrrhenian Sea	Cariani et al., 2017	10.1371/journal.pone.0170244	Tmar_H2	Torpedo marmorata	BOLD:AAC2566	Torpedo marmorata	Torpedo marmorata	Torpedo marmorata	Torpedo marmorata	Torpedo marmorata	Torpedo marmorata	Torpedo marmorata
Torpedo marmorata	GU805178	ELAME157-09	Tyrrhenian Sea	Cariani et al., 2017	10.1371/journal.pone.0170244	Tmar_H2	Torpedo marmorata	BOLD:AAC2566	Torpedo marmorata	Torpedo marmorata	Torpedo marmorata	Torpedo marmorata	Torpedo marmorata	Torpedo marmorata	Torpedo marmorata
Torpedo marmorata	JQ774752	FCFPS213-06	Portugal	Costa et al., 2012	10.1371/journal.pone.0035858	Tmar_H2	Torpedo marmorata	BOLD:AAC2566	Torpedo marmorata	Torpedo marmorata	Torpedo marmorata	Torpedo marmorata	Torpedo marmorata	Torpedo marmorata	Torpedo marmorata
Torpedo marmorata	JQ774753	FCFPS214-06	Portugal	Costa et al., 2012	10.1371/journal.pone.0035858	Tmar_H2	Torpedo marmorata	BOLD:AAC2566	Torpedo marmorata	Torpedo marmorata	Torpedo marmorata	Torpedo marmorata	Torpedo marmorata	Torpedo marmorata	Torpedo marmorata
Torpedo marmorata	KJ768313	MLFPI179-10	Portugal	Landi et al., 2014	10.1371/journal.pone.0106135	Tmar_H2	Torpedo marmorata	BOLD:AAC2566	Torpedo marmorata	Torpedo marmorata	Torpedo marmorata	Torpedo marmorata	Torpedo marmorata	Torpedo marmorata	Torpedo marmorata
Torpedo marmorata	KJ709652	CSFOM002-10	Sicily	Landi et al., 2014	10.1371/journal.pone.0106135	Tmar_H2	Torpedo marmorata	BOLD:AAC2566	Torpedo marmorata	Torpedo marmorata	Torpedo marmorata	Torpedo marmorata	Torpedo marmorata	Torpedo marmorata	Torpedo marmorata
Torpedo marmorata	KY949133	ANGBF47144-19	Spain	Ramírez‐Amaro et al., 2018	10.1111/zsc.12315	Tmar_H2	Torpedo marmorata	BOLD:AAC2566	Torpedo marmorata	Torpedo marmorata	Torpedo marmorata	Torpedo marmorata	Torpedo marmorata	Torpedo marmorata	Torpedo marmorata
Torpedo marmorata	KY909588	ANGBF47143-19	Malta	Vella et al., 2017	10.1016/j.margen.2017.08.008	Tmar_H2	Torpedo marmorata	BOLD:AAC2566	Torpedo marmorata	Torpedo marmorata	Torpedo marmorata	Torpedo marmorata	Torpedo marmorata	Torpedo marmorata	Torpedo marmorata
Torpedo marmorata	KT307453	ELAME1152-11	North Adriatic Sea	Cariani et al., 2017	10.1371/journal.pone.0170244	Tmar_H3	Torpedo marmorata	BOLD:AAC2566	Torpedo marmorata	Torpedo marmorata	Torpedo marmorata	Torpedo marmorata	Torpedo marmorata	Torpedo marmorata	Torpedo marmorata
Torpedo marmorata	GU805196	ELAME179-09	South Adriatic Sea	Cariani et al., 2017	10.1371/journal.pone.0170244	Tmar_H3	Torpedo marmorata	BOLD:AAC2566	Torpedo marmorata	Torpedo marmorata	Torpedo marmorata	Torpedo marmorata	Torpedo marmorata	Torpedo marmorata	Torpedo marmorata
Torpedo marmorata	GU805198	ELAME182-09	South Adriatic Sea	Cariani et al., 2017	10.1371/journal.pone.0170244	Tmar_H3	Torpedo marmorata	BOLD:AAC2566	Torpedo marmorata	Torpedo marmorata	Torpedo marmorata	Torpedo marmorata	Torpedo marmorata	Torpedo marmorata	Torpedo marmorata
Torpedo marmorata	GU805800	ELAME653-09	South Adriatic Sea	Cariani et al., 2017	10.1371/journal.pone.0170244	Tmar_H3	Torpedo marmorata	BOLD:AAC2566	Torpedo marmorata	Torpedo marmorata	Torpedo marmorata	Torpedo marmorata	Torpedo marmorata	Torpedo marmorata	Torpedo marmorata
Torpedo marmorata	MN641808	GBMNC59979-20	Greece	Giovos et al., 2020	10.1016/j.marpol.2019.103730	Tmar_H3	Torpedo marmorata	BOLD:AAC2566	Torpedo marmorata	Torpedo marmorata	Torpedo marmorata	Torpedo marmorata	Torpedo marmorata	Torpedo marmorata	Torpedo marmorata
Torpedo marmorata	MW535734	GBMND60975-21	Greece	Giovos et al., 2021	10.1016/j.ocecoaman.2021.105743	Tmar_H3	Torpedo marmorata	BOLD:AAC2566	Torpedo marmorata	Torpedo marmorata	Torpedo marmorata	Torpedo marmorata	Torpedo marmorata	Torpedo marmorata	Torpedo marmorata
Torpedo marmorata	MT274576	N/A	Greece	Kousteni et al., 2021	10.3390/genes12030324	Tmar_H3	Torpedo marmorata	BOLD:AAC2566	Torpedo marmorata	Torpedo marmorata	Torpedo marmorata	Torpedo marmorata	Torpedo marmorata	Torpedo marmorata	Torpedo marmorata
Torpedo marmorata	Upon acceptance	ELAMB042-23	Tyrrhenian Sea	Present work		Tmar_H3	Torpedo marmorata	BOLD:AAC2566	Torpedo marmorata	Torpedo marmorata	Torpedo marmorata	Torpedo marmorata	Torpedo marmorata	Torpedo marmorata	Torpedo marmorata
Torpedo marmorata	KY909584	ANGBF47139-19	Malta	Vella et al., 2017	10.1016/j.margen.2017.08.008	Tmar_H3	Torpedo marmorata	BOLD:AAC2566	Torpedo marmorata	Torpedo marmorata	Torpedo marmorata	Torpedo marmorata	Torpedo marmorata	Torpedo marmorata	Torpedo marmorata
Torpedo marmorata	KY909585	ANGBF47140-19	Malta	Vella et al., 2017	10.1016/j.margen.2017.08.008	Tmar_H3	Torpedo marmorata	BOLD:AAC2566	Torpedo marmorata	Torpedo marmorata	Torpedo marmorata	Torpedo marmorata	Torpedo marmorata	Torpedo marmorata	Torpedo marmorata
Torpedo marmorata	KY909586	ANGBF47141-19	Malta	Vella et al., 2017	10.1016/j.margen.2017.08.008	Tmar_H3	Torpedo marmorata	BOLD:AAC2566	Torpedo marmorata	Torpedo marmorata	Torpedo marmorata	Torpedo marmorata	Torpedo marmorata	Torpedo marmorata	Torpedo marmorata
Torpedo marmorata	N/A	BIM154-13	Israel	Unpublished	Unpublished	Tmar_H3	Torpedo marmorata	BOLD:AAC2566	Torpedo marmorata	Torpedo marmorata	Torpedo marmorata	Torpedo marmorata	Torpedo marmorata	Torpedo marmorata	Torpedo marmorata
Torpedo marmorata	N/A	BIM466-16	Israel	Unpublished	Unpublished	Tmar_H3	Torpedo marmorata	BOLD:AAC2566	Torpedo marmorata	Torpedo marmorata	Torpedo marmorata	Torpedo marmorata	Torpedo marmorata	Torpedo marmorata	Torpedo marmorata
Torpedo marmorata	N/A	BIM556-18	Israel	Unpublished	Unpublished	Tmar_H3	Torpedo marmorata	BOLD:AAC2566	Torpedo marmorata	Torpedo marmorata	Torpedo marmorata	Torpedo marmorata	Torpedo marmorata	Torpedo marmorata	Torpedo marmorata
Torpedo marmorata	N/A	BIM587-19	Israel	Unpublished	Unpublished	Tmar_H3	Torpedo marmorata	BOLD:AAC2566	Torpedo marmorata	Torpedo marmorata	Torpedo marmorata	Torpedo marmorata	Torpedo marmorata	Torpedo marmorata	Torpedo marmorata
Torpedo marmorata	N/A	BIM590-19	Israel	Unpublished	Unpublished	Tmar_H3	Torpedo marmorata	BOLD:AAC2566	Torpedo marmorata	Torpedo marmorata	Torpedo marmorata	Torpedo marmorata	Torpedo marmorata	Torpedo marmorata	Torpedo marmorata
Torpedo marmorata	N/A	BIM847-21	Israel	Unpublished	Unpublished	Tmar_H3	Torpedo marmorata	BOLD:AAC2566	Torpedo marmorata	Torpedo marmorata	Torpedo marmorata	Torpedo marmorata	Torpedo marmorata	Torpedo marmorata	Torpedo marmorata
Torpedo marmorata	N/A	BIM856-21	Israel	Unpublished	Unpublished	Tmar_H3	Torpedo marmorata	BOLD:AAC2566	Torpedo marmorata	Torpedo marmorata	Torpedo marmorata	Torpedo marmorata	Torpedo marmorata	Torpedo marmorata	Torpedo marmorata
Torpedo marmorata	KY176668	ANGBF13860-18	Turkey	Unpublished	Unpublished	Tmar_H3	Torpedo marmorata	BOLD:AAC2566	Torpedo marmorata	Torpedo marmorata	Torpedo marmorata	Torpedo marmorata	Torpedo marmorata	Torpedo marmorata	Torpedo marmorata
Torpedo marmorata	GU805453	ELAME091-09	Cyprus	Cariani et al., 2017	10.1371/journal.pone.0170244	Tmar_H8	Torpedo marmorata	BOLD:AAC2566	Torpedo marmorata	Torpedo marmorata	Torpedo marmorata	Torpedo marmorata	Torpedo marmorata	Torpedo marmorata	Torpedo marmorata
Torpedo marmorata	KT307466	ELAME092-09	Cyprus	Cariani et al., 2017	10.1371/journal.pone.0170244	Tmar_H8	Torpedo marmorata	BOLD:AAC2566	Torpedo marmorata	Torpedo marmorata	Torpedo marmorata	Torpedo marmorata	Torpedo marmorata	Torpedo marmorata	Torpedo marmorata
Torpedo marmorata	GU805454	ELAME093-09	Cyprus	Cariani et al., 2017	10.1371/journal.pone.0170244	Tmar_H8	Torpedo marmorata	BOLD:AAC2566	Torpedo marmorata	Torpedo marmorata	Torpedo marmorata	Torpedo marmorata	Torpedo marmorata	Torpedo marmorata	Torpedo marmorata
Torpedo marmorata	GU805455	ELAME095-09	Cyprus	Cariani et al., 2017	10.1371/journal.pone.0170244	Tmar_H8	Torpedo marmorata	BOLD:AAC2566	Torpedo marmorata	Torpedo marmorata	Torpedo marmorata	Torpedo marmorata	Torpedo marmorata	Torpedo marmorata	Torpedo marmorata
Torpedo marmorata	KT307455	ELAME1212-11	Cyprus	Cariani et al., 2017	10.1371/journal.pone.0170244	Tmar_H8	Torpedo marmorata	BOLD:AAC2566	Torpedo marmorata	Torpedo marmorata	Torpedo marmorata	Torpedo marmorata	Torpedo marmorata	Torpedo marmorata	Torpedo marmorata
Torpedo marmorata	KT307456	ELAME1213-11	Cyprus	Cariani et al., 2017	10.1371/journal.pone.0170244	Tmar_H8	Torpedo marmorata	BOLD:AAC2566	Torpedo marmorata	Torpedo marmorata	Torpedo marmorata	Torpedo marmorata	Torpedo marmorata	Torpedo marmorata	Torpedo marmorata
Torpedo marmorata	KT307458	ELAME1215-11	Cyprus	Cariani et al., 2017	10.1371/journal.pone.0170244	Tmar_H8	Torpedo marmorata	BOLD:AAC2566	Torpedo marmorata	Torpedo marmorata	Torpedo marmorata	Torpedo marmorata	Torpedo marmorata	Torpedo marmorata	Torpedo marmorata
Torpedo marmorata	KT307459	ELAME1216-11	Cyprus	Cariani et al., 2017	10.1371/journal.pone.0170244	Tmar_H8	Torpedo marmorata	BOLD:AAC2566	Torpedo marmorata	Torpedo marmorata	Torpedo marmorata	Torpedo marmorata	Torpedo marmorata	Torpedo marmorata	Torpedo marmorata
Torpedo marmorata	KT307457	ELAME1214-11	Cyprus	Cariani et al., 2017	10.1371/journal.pone.0170244	Tmar_H9	Torpedo marmorata	BOLD:AAC2566	Torpedo marmorata	Torpedo marmorata	Torpedo marmorata	Torpedo marmorata	Torpedo marmorata	Torpedo marmorata	Torpedo marmorata
Torpedo sinuspersici	MH150942	ANGBF47151-19	India	Bhagyalekshmi and Biju Kumar, 2017		Tsin_H3	Torpedo sinuspersici	BOLD:ACS4222	Torpedo sinuspersici	Torpedo sinuspersici	Torpedo sinuspersici	Torpedo sinuspersici	Torpedo sinuspersici	Torpedo torpedo	Torpedo sinuspersici
Torpedo sinuspersici	MH150940	ANGBF47147-19	India	Bhagyalekshmi and Biju Kumar, 2017		Tsin_H4	Torpedo sinuspersici	BOLD:ACS4222	Torpedo sinuspersici	Torpedo sinuspersici	Torpedo sinuspersici	Torpedo sinuspersici	Torpedo sinuspersici	Torpedo torpedo	Torpedo sinuspersici
Torpedo sinuspersici	MH150938	ANGBF47148-19	India	Bhagyalekshmi and Kumar, 2021	10.1016/j.rsma.2021.101738	Tsin_H4	Torpedo sinuspersici	BOLD:ACS4222	Torpedo sinuspersici	Torpedo sinuspersici	Torpedo sinuspersici	Torpedo sinuspersici	Torpedo sinuspersici	Torpedo torpedo	Torpedo sinuspersici
Torpedo sinuspersici	MH150939	ANGBF47149-19	India	Bhagyalekshmi and Biju Kumar, 2017		Tsin_H4	Torpedo sinuspersici	BOLD:ACS4222	Torpedo sinuspersici	Torpedo sinuspersici	Torpedo sinuspersici	Torpedo sinuspersici	Torpedo sinuspersici	Torpedo torpedo	Torpedo sinuspersici
Torpedo sinuspersici	MH150941	ANGBF47150-19	India	Bhagyalekshmi and Biju Kumar, 2017		Tsin_H5	Torpedo sinuspersici	BOLD:ACS4222	Torpedo sinuspersici	Torpedo sinuspersici	Torpedo sinuspersici	Torpedo sinuspersici	Torpedo sinuspersici	Torpedo torpedo	Torpedo sinuspersici
Torpedo sinuspersici	MH150944	ANGBF47152-19	India	Bhagyalekshmi and Biju Kumar, 2017		Tsin_H5	Torpedo sinuspersici	BOLD:ACS4222	Torpedo sinuspersici	Torpedo sinuspersici	Torpedo sinuspersici	Torpedo sinuspersici	Torpedo sinuspersici	Torpedo torpedo	Torpedo sinuspersici
Torpedo sinuspersici	MH150945	ANGBF47153-19	India	Bhagyalekshmi and Kumar, 2021	10.1016/j.rsma.2021.101738	Tsin_H5	Torpedo sinuspersici	BOLD:ACS4222	Torpedo sinuspersici	Torpedo sinuspersici	Torpedo sinuspersici	Torpedo sinuspersici	Torpedo sinuspersici	Torpedo torpedo	Torpedo sinuspersici
Torpedo sinuspersici	MH150943	ANGBF47154-19	India	Bhagyalekshmi and Biju Kumar, 2017		Tsin_H5	Torpedo sinuspersici	BOLD:ACS4222	Torpedo sinuspersici	Torpedo sinuspersici	Torpedo sinuspersici	Torpedo sinuspersici	Torpedo sinuspersici	Torpedo torpedo	Torpedo sinuspersici
Torpedo sinuspersici	KF899724	ANGBF10988-15	India	Unpublished	Unpublished	Tsin_H6	Torpedo sinuspersici	BOLD:ACS4222	Torpedo sinuspersici	Torpedo sinuspersici	Torpedo sinuspersici	Torpedo sinuspersici	Torpedo sinuspersici	Torpedo torpedo	Torpedo sinuspersici
Torpedo sinuspersici	KF899723	ANGBF10989-15	India	Unpublished	Unpublished	Tsin_H6	Torpedo sinuspersici	BOLD:ACS4222	Torpedo sinuspersici	Torpedo sinuspersici	Torpedo sinuspersici	Torpedo sinuspersici	Torpedo sinuspersici	Torpedo torpedo	Torpedo sinuspersici
Torpedo sinuspersici	KF899722	ANGBF10990-15	India	Unpublished	Unpublished	Tsin_H6	Torpedo sinuspersici	BOLD:ACS4222	Torpedo sinuspersici	Torpedo sinuspersici	Torpedo sinuspersici	Torpedo sinuspersici	Torpedo sinuspersici	Torpedo torpedo	Torpedo sinuspersici
Torpedo sinuspersici	N/A	COFPL009-15	India	Unpublished	Unpublished	Tsin_H1	Torpedo sinuspersici	BOLD:AEC7280	Torpedo sinuspersici	Torpedo sinuspersici	Torpedo sinuspersici	Torpedo sinuspersici	Torpedo sinuspersici	Torpedo torpedo	Torpedo sinuspersici
Torpedo fuscomaculata	N/A	COFPL010-15	India	Unpublished	Unpublished	Tsin_H2	Torpedo sinuspersici	BOLD:AEC7280	Torpedo sinuspersici	Torpedo sinuspersici	Torpedo sinuspersici	Torpedo sinuspersici	Torpedo sinuspersici	Torpedo torpedo	Torpedo sinuspersici
Torpedo sinuspersici	MN512120	GBMNE35616-21	Pakistan	Unpublished	Unpublished	Tsin_H2	Torpedo sinuspersici	BOLD:AEC7280	Torpedo sinuspersici	Torpedo sinuspersici	Torpedo sinuspersici	Torpedo sinuspersici	Torpedo sinuspersici	Torpedo torpedo	Torpedo sinuspersici
Torpedo sinuspersici	MN512119	GBMNE35615-21	Pakistan	Unpublished	Unpublished	Tsin_H7	Torpedo sinuspersici	BOLD:AEC7280	Torpedo sinuspersici	Torpedo sinuspersici	Torpedo sinuspersici	Torpedo sinuspersici	Torpedo sinuspersici	Torpedo torpedo	Torpedo sinuspersici
Torpedo sinuspersici	KF489783	DSFSG453-11	South Africa	Unpublished	Unpublished	Tsin_H8	Torpedo sinuspersici B	BOLD:AAW6354	Torpedo sinuspersici B	Torpedo sinuspersici B	Torpedo fuscomaculata	Torpedo sinuspersici B	Torpedo sinuspersici B	Torpedo torpedo	MOTU 2
Torpedo sinuspersici	KF489784	DSFSG455-11	South Africa	Unpublished	Unpublished	Tsin_H8	Torpedo sinuspersici B	BOLD:AAW6354	Torpedo sinuspersici B	Torpedo sinuspersici B	Torpedo fuscomaculata	Torpedo sinuspersici B	Torpedo sinuspersici B	Torpedo torpedo	MOTU 2
Torpedo torpedo	KT307479	ELAME1159-11	Algeria	Cariani et al., 2017	10.1371/journal.pone.0170244	Ttor_H1	Torpedo torpedo	BOLD:ABA3840	Torpedo torpedo	Torpedo torpedo	Torpedo torpedo	Torpedo torpedo	Torpedo torpedo	Torpedo torpedo	Torpedo torpedo
Torpedo torpedo	KT307480	ELAME1160-11	Algeria	Cariani et al., 2017	10.1371/journal.pone.0170244	Ttor_H1	Torpedo torpedo	BOLD:ABA3840	Torpedo torpedo	Torpedo torpedo	Torpedo torpedo	Torpedo torpedo	Torpedo torpedo	Torpedo torpedo	Torpedo torpedo
Torpedo torpedo	KT307474	ELAME1161-11	Algeria	Cariani et al., 2017	10.1371/journal.pone.0170244	Ttor_H1	Torpedo torpedo	BOLD:ABA3840	Torpedo torpedo	Torpedo torpedo	Torpedo torpedo	Torpedo torpedo	Torpedo torpedo	Torpedo torpedo	Torpedo torpedo
Torpedo torpedo	KT307470	ELAMO019-15	Algeria	Cariani et al., 2017	10.1371/journal.pone.0170244	Ttor_H1	Torpedo torpedo	BOLD:ABA3840	Torpedo torpedo	Torpedo torpedo	Torpedo torpedo	Torpedo torpedo	Torpedo torpedo	Torpedo torpedo	Torpedo torpedo
Torpedo torpedo	KT307481	ELAMO058-15	Israel	Cariani et al., 2017	10.1371/journal.pone.0170244	Ttor_H1	Torpedo torpedo	BOLD:ABA3840	Torpedo torpedo	Torpedo torpedo	Torpedo torpedo	Torpedo torpedo	Torpedo torpedo	Torpedo torpedo	Torpedo torpedo
Torpedo torpedo	KT307476	ELAMO043-15	Sardinia	Cariani et al., 2017	10.1371/journal.pone.0170244	Ttor_H1	Torpedo torpedo	BOLD:ABA3840	Torpedo torpedo	Torpedo torpedo	Torpedo torpedo	Torpedo torpedo	Torpedo torpedo	Torpedo torpedo	Torpedo torpedo
Torpedo torpedo	KT307473	ELAME107-09	Sicily	Cariani et al., 2017	10.1371/journal.pone.0170244	Ttor_H1	Torpedo torpedo	BOLD:ABA3840	Torpedo torpedo	Torpedo torpedo	Torpedo torpedo	Torpedo torpedo	Torpedo torpedo	Torpedo torpedo	Torpedo torpedo
Torpedo torpedo	KT307471	ELAME108-09	Sicily	Cariani et al., 2017	10.1371/journal.pone.0170244	Ttor_H1	Torpedo torpedo	BOLD:ABA3840	Torpedo torpedo	Torpedo torpedo	Torpedo torpedo	Torpedo torpedo	Torpedo torpedo	Torpedo torpedo	Torpedo torpedo
Torpedo torpedo	KT307482	ELAME1154-11	Tyrrhenian Sea	Cariani et al., 2017	10.1371/journal.pone.0170244	Ttor_H1	Torpedo torpedo	BOLD:ABA3840	Torpedo torpedo	Torpedo torpedo	Torpedo torpedo	Torpedo torpedo	Torpedo torpedo	Torpedo torpedo	Torpedo torpedo
Torpedo torpedo	KT307472	ELAME1156-11	Tyrrhenian Sea	Cariani et al., 2017	10.1371/journal.pone.0170244	Ttor_H1	Torpedo torpedo	BOLD:ABA3840	Torpedo torpedo	Torpedo torpedo	Torpedo torpedo	Torpedo torpedo	Torpedo torpedo	Torpedo torpedo	Torpedo torpedo
Torpedo torpedo	KT307475	ELAME1157-11	Tyrrhenian Sea	Cariani et al., 2017	10.1371/journal.pone.0170244	Ttor_H1	Torpedo torpedo	BOLD:ABA3840	Torpedo torpedo	Torpedo torpedo	Torpedo torpedo	Torpedo torpedo	Torpedo torpedo	Torpedo torpedo	Torpedo torpedo
Torpedo torpedo	KT307477	ELAME1158-11	Tyrrhenian Sea	Cariani et al., 2017	10.1371/journal.pone.0170244	Ttor_H1	Torpedo torpedo	BOLD:ABA3840	Torpedo torpedo	Torpedo torpedo	Torpedo torpedo	Torpedo torpedo	Torpedo torpedo	Torpedo torpedo	Torpedo torpedo
Torpedo torpedo	KM538603	JFS458-14	Israel	Shirak et al., 2016	10.12681/mms.1384	Ttor_H1	Torpedo torpedo	BOLD:ABA3840	Torpedo torpedo	Torpedo torpedo	Torpedo torpedo	Torpedo torpedo	Torpedo torpedo	Torpedo torpedo	Torpedo torpedo
Torpedo torpedo	N/A	BIM093-13	Israel	Unpublished	Unpublished	Ttor_H1	Torpedo torpedo	BOLD:ABA3840	Torpedo torpedo	Torpedo torpedo	Torpedo torpedo	Torpedo torpedo	Torpedo torpedo	Torpedo torpedo	Torpedo torpedo
Torpedo torpedo	KM538602	JFS459-14	Israel	Shirak et al., 2016	10.12681/mms.1384	Ttor_H3	Torpedo torpedo	BOLD:ABA3840	Torpedo torpedo	Torpedo torpedo	Torpedo torpedo	Torpedo torpedo	Torpedo torpedo	Torpedo torpedo	Torpedo torpedo
Torpedo torpedo	N/A	BIM092-13	Israel	Unpublished	Unpublished	Ttor_H5	Torpedo torpedo	BOLD:ABA3840	Torpedo torpedo	Torpedo torpedo	Torpedo torpedo	Torpedo torpedo	Torpedo torpedo	Torpedo torpedo	Torpedo torpedo
Torpedo torpedo	KF564318	ANGBF47155-19	Israel	Unpublished	Unpublished	Ttor_H5	Torpedo torpedo	BOLD:ABA3840	Torpedo torpedo	Torpedo torpedo	Torpedo torpedo	Torpedo torpedo	Torpedo torpedo	Torpedo torpedo	Torpedo torpedo
Torpedo torpedo	N/A	BIM184-13	Israel	Unpublished	Unpublished	Ttor_H6	Torpedo torpedo	BOLD:ABA3840	Torpedo torpedo	Torpedo torpedo	Torpedo torpedo	Torpedo torpedo	Torpedo torpedo	Torpedo torpedo	Torpedo torpedo
Torpedo torpedo	KJ709653	CSFOM112-10	Sicily	Landi et al., 2014	10.1371/journal.pone.0106135	Ttor_H7	Torpedo torpedo	BOLD:ABA3840	Torpedo torpedo	Torpedo torpedo	Torpedo torpedo	Torpedo torpedo	Torpedo torpedo	Torpedo torpedo	Torpedo torpedo
Torpedo torpedo	KX586228	MLFPI341-13	Portugal	Oliveira et al., 2016	10.1111/jfb.13169	Ttor_H8	Torpedo torpedo	BOLD:ABA3840	Torpedo torpedo	Torpedo torpedo	Torpedo torpedo	Torpedo torpedo	Torpedo torpedo	Torpedo torpedo	Torpedo torpedo
Torpedo torpedo	KT307478	ELAME183-09	South Adriatic Sea	Cariani et al., 2017	10.1371/journal.pone.0170244	Ttor_H9	Torpedo torpedo	BOLD:ABA3840	Torpedo torpedo	Torpedo torpedo	Torpedo torpedo	Torpedo torpedo	Torpedo torpedo	Torpedo torpedo	Torpedo torpedo
Typhlonarke aysoni	N/A	FNZ189-06	New Zealand	Unpublished	Unpublished	Tays_H1	Typhlonarke aysoni	BOLD:AAF6042	Typhlonarke aysoni	Typhlonarke aysoni	Typhlonarke aysoni	Typhlonarke aysoni	Typhlonarke aysoni	Typhlonarke aysoni	Typhlonarke aysoni
Typhlonarke aysoni	JN184082	ANGBF2057-12	N/A	Aschliman et al., 2012	10.1016/j.ympev.2011.12.012	Tays_H2	Typhlonarke aysoni	BOLD:AAF6042	Typhlonarke aysoni	Typhlonarke aysoni	Typhlonarke aysoni	Typhlonarke aysoni	Typhlonarke aysoni	Typhlonarke aysoni	Typhlonarke aysoni
Typhlonarke aysoni	N/A	FNZ480-06	New Zealand	Unpublished	Unpublished	Tays_H2	Typhlonarke aysoni	BOLD:AAF6042	Typhlonarke aysoni	Typhlonarke aysoni	Typhlonarke aysoni	Typhlonarke aysoni	Typhlonarke aysoni	Typhlonarke aysoni	Typhlonarke aysoni
Typhlonarke aysoni	N/A	FNZ842-06	New Zealand	Unpublished	Unpublished	Tays_H3	Typhlonarke aysoni	BOLD:AAF6042	Typhlonarke aysoni	Typhlonarke aysoni	Typhlonarke aysoni	Typhlonarke aysoni	Typhlonarke aysoni	Typhlonarke aysoni	Typhlonarke aysoni
